# Supplementary material for: SERPINB11 Frameshift Variant Associated with Novel Hoof Specific Phenotype in Connemara Ponies
Source: PLoS Genet. 2015 Apr 13;11(4):e1005122. doi: 10.1371/journal.pgen.1005122 (PMC4395385; doi:10.1371/journal.pgen.1005122)
Supplement: S3 Table — CHR = chromosome #, BP = base pair, A1 = allele 1, F_A = Frequency in affected, F_U = Frequency in unaffected, A2 = allele 2, OR = odds ratio, EMP2 = permuted P value following 52,000 permutations. (XLSX) [file pgen.1005122.s003.xlsx]

## Sheet: Sheet1
CHR	SNP	BP	A1	F_A	F_U	A2	CHISQ	P	OR	EMP2
8	8_80648576	80648576	A	1	0.2059	C	41.21	1.368e-10	NA	1.923e-05
8	8_80772490	80772490	G	1	0.2059	A	41.21	1.368e-10	NA	1.923e-05
8	8_80786105	80786105	C	1	0.2059	T	39.39	3.474e-10	NA	1.923e-05
8	8_79782250	79782250	G	0.9333	0.2353	A	31.56	1.938e-08	45.5	0.00025
8	8_82877751	82877751	A	0	0.6176	G	27.58	1.508e-07	0	0.001808
8	8_81698072	81698072	C	0.03333	0.6471	T	26.07	3.285e-07	0.01881	0.003808
8	8_81847825	81847825	G	0.03333	0.6471	T	26.07	3.285e-07	0.01881	0.003808
8	8_78202681	78202681	C	0.8667	0.2353	T	25.51	4.395e-07	21.12	0.0045
8	8_83977286	83977286	C	0.8667	0.2353	T	25.51	4.395e-07	21.12	0.0045
8	8_83535248	83535248	C	0.8667	0.2647	T	23.31	1.382e-06	18.06	0.01463
8	8_82585151	82585151	C	0.03333	0.5882	A	22.26	2.381e-06	0.02414	0.0301
8	8_82617302	82617302	T	0.03333	0.5882	C	22.26	2.381e-06	0.02414	0.0301
8	8_82476653	82476653	G	0	0.5588	T	21.26	4.005e-06	0	0.04077
8	8_84686039	84686039	C	0.8333	0.2647	A	20.69	5.39e-06	13.89	0.06052
8	8_80852113	80852113	A	0	0.5	G	20.43	6.2e-06	0	0.07113
8	8_81514787	81514787	C	0	0.5	T	20.43	6.2e-06	0	0.07113
8	8_79533780	79533780	A	0.06667	0.5882	G	19.22	1.165e-05	0.05	0.1221
8	8_79777859	79777859	G	0.06667	0.5882	A	19.22	1.165e-05	0.05	0.1221
8	8_77927131	77927131	T	0	0.4706	C	18.82	1.434e-05	0	0.1517
8	8_81026922	81026922	T	0	0.4706	C	18.82	1.434e-05	0	0.1517
8	8_81027251	81027251	A	0	0.4706	C	18.82	1.434e-05	0	0.1517
8	8_81289809	81289809	T	0	0.4706	C	18.82	1.434e-05	0	0.1517
8	8_84920123	84920123	A	0.1	0.6176	G	18.22	1.967e-05	0.06878	0.2111
8	8_90330127	90330127	C	0.5333	0.05882	T	17.75	2.517e-05	18.29	0.2704
8	8_83534790	83534790	C	0.1333	0.6471	T	17.44	2.969e-05	0.08392	0.2954
8	8_83535063	83535063	C	0.1333	0.6471	T	17.44	2.969e-05	0.08392	0.2954
8	8_80307123	80307123	G	0	0.4412	T	17.29	3.214e-05	0	0.3045
8	8_86661133	86661133	G	0.5667	0.08824	A	16.98	3.778e-05	13.51	0.347
8	8_79846316	79846316	A	0.06667	0.5294	G	15.88	6.732e-05	0.06349	0.4941
8	8_80578958	80578958	C	0	0.4118	T	15.81	6.997e-05	0	0.5402
8	8_81203316	81203316	A	0	0.4118	G	15.81	6.997e-05	0	0.5402
8	8_83478394	83478394	T	0	0.4118	C	15.81	6.997e-05	0	0.5402
8	8_83774693	83774693	T	0.1333	0.6176	G	15.7	7.404e-05	0.09524	0.5546
8	8_83817125	83817125	A	0.1333	0.6176	G	15.7	7.404e-05	0.09524	0.5546
8	8_84780619	84780619	A	0.1333	0.6176	G	15.7	7.404e-05	0.09524	0.5546
8	8_89529637	89529637	A	0.5333	0.08824	G	15.13	0.0001006	11.81	0.6098
8	8_87750713	87750713	C	0.1667	0.6471	A	15.08	0.000103	0.1091	0.6215
32	32_78258682	78258682	T	0	0.4333	C	14.67	0.0001279	0	0.6555
8	8_78280465	78280465	T	0	0.3824	C	14.39	0.0001482	0	0.7051
8	8_78618760	78618760	A	0	0.3824	G	14.39	0.0001482	0	0.7051
8	8_78704636	78704636	G	0	0.3824	A	14.39	0.0001482	0	0.7051
8	8_78704667	78704667	G	0	0.3824	A	14.39	0.0001482	0	0.7051
8	8_81601900	81601900	T	0	0.3824	C	14.39	0.0001482	0	0.7051
8	8_83403212	83403212	G	0	0.3824	A	14.39	0.0001482	0	0.7051
8	8_83403219	83403219	T	0	0.3824	C	14.39	0.0001482	0	0.7051
31	31_7378948	7378948	G	0.4667	0.05882	A	14.14	0.0001698	14	0.7756
7	7_57005614	57005614	A	0.1333	0.5882	C	14.07	0.000176	0.1077	0.7878
8	8_77464622	77464622	T	0.6333	0.1765	C	13.97	0.0001853	8.061	0.808
8	8_91858293	91858293	G	0.7	0.2353	A	13.89	0.0001939	7.583	0.8173
2	2_37456212	37456212	G	0.4	0.02941	A	13.52	0.0002357	22	0.8437
8	8_84493565	84493565	G	0.1667	0.6176	A	13.44	0.0002466	0.1238	0.8519
8	8_74588673	74588673	G	0	0.3529	A	13.03	0.0003063	0	0.8921
8	8_78870275	78870275	G	0	0.3529	A	13.03	0.0003063	0	0.8921
8	8_80476143	80476143	T	0	0.3529	G	13.03	0.0003063	0	0.8921
8	8_80590148	80590148	C	0	0.3529	A	13.03	0.0003063	0	0.8921
8	8_80593808	80593808	A	0	0.3529	G	13.03	0.0003063	0	0.8921
8	8_83816799	83816799	G	0.1	0.5333	A	13.02	0.0003087	0.09722	0.8925
8	8_83537088	83537088	T	0.2	0.6471	G	12.94	0.000321	0.1364	0.8987
8	8_90823854	90823854	G	0.8	0.3529	A	12.94	0.000321	7.333	0.8987
2	2_114485540	114485540	C	0.1429	0.5882	A	12.84	0.0003397	0.1167	0.9072
8	8_87015969	87015969	G	0.5333	0.1176	A	12.82	0.0003433	8.571	0.9144
8	8_83539365	83539365	T	0.1333	0.5588	C	12.53	0.0003999	0.1215	0.9343
8	8_87351454	87351454	C	0.5667	0.1471	T	12.44	0.0004204	7.585	0.9446
8	8_92354402	92354402	A	0.5667	0.1471	G	12.44	0.0004204	7.585	0.9446
8	8_91862014	91862014	C	0.7333	0.2941	T	12.3	0.0004534	6.6	0.9492
8	8_91872902	91872902	T	0.6786	0.2353	C	12.27	0.0004596	6.861	0.9495
8	8_92642951	92642951	C	0.6	0.1765	T	12.2	0.0004785	7	0.9547
10	10_53830445	53830445	A	0.6	0.1765	G	12.2	0.0004785	7	0.9547
10	10_53954931	53954931	A	0.7	0.2647	G	12.13	0.000497	6.481	0.9579
10	10_53976398	53976398	A	0.7	0.2647	C	12.13	0.000497	6.481	0.9579
10	10_53976531	53976531	T	0.7	0.2647	G	12.13	0.000497	6.481	0.9579
10	10_53980185	53980185	T	0.7	0.2647	C	12.13	0.000497	6.481	0.9579
2	2_114467325	114467325	G	0.1667	0.5882	A	11.9	0.0005616	0.14	0.9709
18	18_74274405	74274405	C	0.3667	0.02941	T	11.9	0.0005616	19.11	0.9709
16	16_3107131	3107131	A	0.1	0.5	G	11.87	0.0005707	0.1111	0.9757
8	8_80196154	80196154	C	0	0.3235	A	11.72	0.0006182	0	0.9778
8	8_80196291	80196291	G	0	0.3235	T	11.72	0.0006182	0	0.9778
15	15_80085648	80085648	T	0	0.3235	C	11.72	0.0006182	0	0.9778
8	8_84123656	84123656	T	0.06667	0.4412	C	11.46	0.0007114	0.09048	0.9824
8	8_84206055	84206055	C	0.06667	0.4412	T	11.46	0.0007114	0.09048	0.9824
8	8_85102587	85102587	C	0.06667	0.4412	A	11.46	0.0007114	0.09048	0.9824
8	8_88200936	88200936	A	0.06667	0.4412	G	11.46	0.0007114	0.09048	0.9824
8	8_90823053	90823053	A	0.06667	0.4412	C	11.46	0.0007114	0.09048	0.9824
8	8_90909292	90909292	C	0.06667	0.4412	T	11.46	0.0007114	0.09048	0.9824
24	24_2940804	2940804	T	0.03333	0.3824	C	11.36	0.0007504	0.0557	0.9853
6	6_6834306	6834306	C	0.5	0.1176	T	11.16	0.0008349	7.5	0.9878
8	8_35025281	35025281	T	0.1333	0.5294	C	11.08	0.0008711	0.1368	0.9892
8	8_78225037	78225037	T	0.1333	0.5294	C	11.08	0.0008711	0.1368	0.9892
8	8_78228516	78228516	G	0.1333	0.5294	A	11.08	0.0008711	0.1368	0.9892
8	8_78371368	78371368	A	0.1333	0.5294	G	11.08	0.0008711	0.1368	0.9892
8	8_88297523	88297523	G	0.1333	0.5294	A	11.08	0.0008711	0.1368	0.9892
8	8_88300625	88300625	T	0.1333	0.5294	G	11.08	0.0008711	0.1368	0.9892
8	8_87929706	87929706	G	0.7667	0.3529	A	11.01	0.0009068	6.024	0.9903
8	8_88668187	88668187	A	0.7667	0.3529	G	11.01	0.0009068	6.024	0.9903
4	4_32854849	32854849	C	0.4	0.05882	A	10.86	0.0009852	10.67	0.9921
9	9_77621918	77621918	A	0.4	0.05882	G	10.86	0.0009852	10.67	0.9921
10	10_57007844	57007844	A	0.4	0.05882	G	10.86	0.0009852	10.67	0.9921
21	21_28048813	28048813	G	0.5667	0.1765	T	10.54	0.001168	6.103	0.9951
21	21_28060577	28060577	C	0.5667	0.1765	T	10.54	0.001168	6.103	0.9951
31	31_7596188	7596188	G	0.5667	0.1765	T	10.54	0.001168	6.103	0.9951
8	8_91009451	91009451	T	0.7	0.2941	C	10.51	0.001186	5.6	0.9955
8	8_92652089	92652089	A	0.7	0.2941	G	10.51	0.001186	5.6	0.9955
10	10_53921836	53921836	C	0.3	0.7059	T	10.51	0.001186	0.1786	0.9955
8	8_84327659	84327659	A	0.1	0.4706	G	10.49	0.001203	0.125	0.9961
8	8_84530619	84530619	T	0.1	0.4706	G	10.49	0.001203	0.125	0.9961
8	8_84535232	84535232	A	0.1	0.4706	G	10.49	0.001203	0.125	0.9961
8	8_81859722	81859722	G	0	0.2941	A	10.46	0.001222	0	0.9973
8	8_82284293	82284293	A	0	0.2941	C	10.46	0.001222	0	0.9973
15	15_80549201	80549201	G	0	0.2941	A	10.46	0.001222	0	0.9973
14	14_89034526	89034526	T	0.6	0.2059	C	10.4	0.00126	5.786	0.9975
29	29_7037625	7037625	T	0.6	0.2059	C	10.4	0.00126	5.786	0.9975
3	3_72764285	72764285	G	0.2667	0	A	10.36	0.001286	NA	0.9981
10	10_57360707	57360707	A	0.6333	0.2353	G	10.35	0.001293	5.614	0.9984
15	15_57605853	57605853	A	0.6333	0.2353	G	10.35	0.001293	5.614	0.9984
29	29_23775719	23775719	T	0.6333	0.2353	C	10.35	0.001293	5.614	0.9984
31	31_8606149	8606149	A	0.6333	0.2353	G	10.35	0.001293	5.614	0.9984
6	6_81798590	81798590	A	0.06667	0.4118	G	10.12	0.001464	0.102	0.999
8	8_48958869	48958869	A	0.4333	0.08824	G	10.12	0.001464	7.902	0.999
8	8_85325959	85325959	C	0.06667	0.4118	T	10.12	0.001464	0.102	0.999
16	16_63014700	63014700	A	0.4333	0.08824	C	10.12	0.001464	7.902	0.999
8	8_82048892	82048892	T	0.03333	0.3529	C	10.06	0.001517	0.06322	0.9991
8	8_82052940	82052940	T	0.03333	0.3529	G	10.06	0.001517	0.06322	0.9991
24	24_3106781	3106781	C	0.03333	0.3529	T	10.06	0.001517	0.06322	0.9991
30	30_7056365	7056365	T	0.03333	0.3529	G	10.06	0.001517	0.06322	0.9991
30	30_7056560	7056560	G	0.03333	0.3529	A	10.06	0.001517	0.06322	0.9991
17	17_12118271	12118271	T	0.2	0.5882	C	9.959	0.001601	0.175	0.9993
29	29_11041150	11041150	G	0.2	0.5882	A	9.959	0.001601	0.175	0.9993
4	4_1355779	1355779	C	0.75	0.3529	T	9.724	0.001819	5.5	0.9993
8	8_78153184	78153184	T	0.1333	0.5	C	9.719	0.001823	0.1538	0.9995
8	8_87783370	87783370	T	0.1333	0.5	C	9.719	0.001823	0.1538	0.9995
4	4_24367982	24367982	A	0.4667	0.1176	G	9.604	0.001942	6.562	0.9996
6	6_67514944	67514944	T	0.4667	0.1176	G	9.604	0.001942	6.562	0.9996
9	9_4795926	4795926	A	0.4667	0.1176	G	9.604	0.001942	6.562	0.9996
9	9_49349983	49349983	G	0.4667	0.1176	A	9.604	0.001942	6.562	0.9996
10	10_57588533	57588533	C	0.4667	0.1176	T	9.604	0.001942	6.562	0.9996
21	21_19352136	19352136	C	0.25	0	A	9.582	0.001965	NA	0.9996
8	8_77352301	77352301	T	0.2333	0.6176	C	9.565	0.001983	0.1884	0.9996
8	8_77352315	77352315	C	0.2333	0.6176	A	9.565	0.001983	0.1884	0.9996
10	10_53570894	53570894	T	0.2333	0.6176	G	9.565	0.001983	0.1884	0.9996
17	17_11535847	11535847	A	0.2333	0.6176	G	9.565	0.001983	0.1884	0.9996
32 3	2_100082299	100082299	A	0.1923	0.6	G	9.565	0.001983	0.1587	0.9996
32 3	2_100084088	100084088	A	0.1923	0.6	G	9.565	0.001983	0.1587	0.9996
8	8_84526662	84526662	C	0.1071	0.4706	T	9.543	0.002007	0.135	0.9996
6	6_72275457	72275457	G	0.6071	0.2188	A	9.386	0.002186	5.519	0.9996
25	25_15879298	15879298	A	0.7143	0.3235	C	9.378	0.002196	5.227	0.9996
4	4_14144587	14144587	T	0.3667	0.05882	G	9.331	0.002253	9.263	0.9997
9	9_4722490	4722490	G	0.3667	0.05882	A	9.331	0.002253	9.263	0.9997
10	10_57751646	57751646	A	0.3667	0.05882	G	9.331	0.002253	9.263	0.9997
14	14_15577840	15577840	A	0.3667	0.05882	G	9.331	0.002253	9.263	0.9997
16	16_22883204	22883204	A	0.3667	0.05882	G	9.331	0.002253	9.263	0.9997
32	32_78959727	78959727	C	0	0.3	A	9.294	0.0023	0	0.9997
32 3	2_119715506	119715506	A	0	0.3	G	9.294	0.0023	0	0.9997
32	32_38295028	38295028	G	0.3462	0.03333	A	9.292	0.002301	15.35	0.9997
24	24_27381819	27381819	G	0.07143	0.4118	A	9.289	0.002305	0.1099	0.9997
11	11_49237595	49237595	T	0.7333	0.3529	C	9.261	0.002341	5.042	0.9997
17	17_11527621	11527621	G	0.2667	0.6471	A	9.261	0.002341	0.1983	0.9997
22	22_20098518	20098518	T	0.2667	0.6471	C	9.261	0.002341	0.1983	0.9997
29	29_18629752	18629752	C	0.7333	0.3529	A	9.261	0.002341	5.042	0.9997
29	29_18631799	18631799	G	0.7333	0.3529	A	9.261	0.002341	5.042	0.9997
2	2_14304286	14304286	T	0	0.2647	C	9.241	0.002367	0	0.9999
8	8_25873754	25873754	T	0	0.2647	C	9.241	0.002367	0	0.9999
8	8_25887838	25887838	A	0	0.2647	G	9.241	0.002367	0	0.9999
8	8_83246746	83246746	T	0	0.2647	C	9.241	0.002367	0	0.9999
21	21_27505664	27505664	G	0.5	0.1471	A	9.241	0.002367	5.8	0.9999
21	21_27673548	27673548	G	0.5	0.1471	T	9.241	0.002367	5.8	0.9999
29	29_4724129	4724129	A	0.5	0.1471	G	9.241	0.002367	5.8	0.9999
29	29_4727284	4727284	A	0.5	0.1471	C	9.241	0.002367	5.8	0.9999
29	29_4727407	4727407	G	0.5	0.1471	A	9.241	0.002367	5.8	0.9999
17	17_42211882	42211882	A	0.1	0.4412	G	9.177	0.002451	0.1407	0.9999
31	31_22978083	22978083	A	0.1	0.4412	C	9.177	0.002451	0.1407	0.9999
32	32_82929865	82929865	T	0.2308	0.6333	G	9.134	0.002509	0.1737	0.9999
32 3	2_100886264	100886264	G	0.2308	0.6333	A	9.134	0.002509	0.1737	0.9999
8	8_75133761	75133761	G	0.1667	0.5294	A	9.109	0.002544	0.1778	0.9999
8	8_86910236	86910236	T	0.1667	0.5294	C	9.109	0.002544	0.1778	0.9999
11	11_58460471	58460471	G	0.1667	0.5294	A	9.109	0.002544	0.1778	0.9999
32	32_89022865	89022865	T	0.07692	0.4333	C	9.022	0.002667	0.109	0.9999
2	2_89801192	89801192	G	0.5333	0.1765	A	8.997	0.002704	5.333	1
16	16_4598956	4598956	A	0.5333	0.1765	C	8.997	0.002704	5.333	1
16	16_4602650	4602650	A	0.5333	0.1765	G	8.997	0.002704	5.333	1
21	21_27789713	27789713	G	0.5333	0.1765	A	8.997	0.002704	5.333	1
10	10_55036325	55036325	G	0.2333	0	A	8.908	0.00284	NA	1
10	10_55036396	55036396	C	0.2333	0	T	8.908	0.00284	NA	1
16	16_32254340	32254340	T	0.2333	0	C	8.908	0.00284	NA	1
26	26_7062258	7062258	C	0.2333	0	A	8.908	0.00284	NA	1
4	4_29221952	29221952	G	0.6667	0.2941	A	8.883	0.002879	4.8	1
8	8_90170644	90170644	G	0.6667	0.2941	A	8.883	0.002879	4.8	1
16	16_32561589	32561589	C	0.6667	0.2941	A	8.883	0.002879	4.8	1
16	16_32565344	32565344	C	0.6667	0.2941	T	8.883	0.002879	4.8	1
20	20_19492815	19492815	A	0.6667	0.2941	G	8.883	0.002879	4.8	1
4	4_24289449	24289449	T	0.6154	0.2353	C	8.869	0.002901	5.2	1
3	3_24648005	24648005	C	0.06667	0.3824	T	8.851	0.002929	0.1154	1
11	11_54548815	54548815	C	0.5667	0.2059	A	8.851	0.002929	5.044	1
12	12_4350901	4350901	A	0.06667	0.3824	C	8.851	0.002929	0.1154	1
12	12_4351026	4351026	G	0.06667	0.3824	T	8.851	0.002929	0.1154	1
13	13_10604233	10604233	T	0.5667	0.2059	C	8.851	0.002929	5.044	1
14	14_11673480	11673480	C	0.06667	0.3824	A	8.851	0.002929	0.1154	1
16	16_30811893	30811893	G	0.3	0.02941	A	8.851	0.002929	14.14	1
16	16_61783907	61783907	C	0.3	0.02941	T	8.851	0.002929	14.14	1
18	18_60407729	60407729	C	0.3	0.02941	T	8.851	0.002929	14.14	1
18	18_60411519	60411519	T	0.5667	0.2059	C	8.851	0.002929	5.044	1
24	24_22450379	22450379	A	0.06667	0.3824	G	8.851	0.002929	0.1154	1
24	24_22635253	22635253	T	0.06667	0.3824	G	8.851	0.002929	0.1154	1
32	32_68260736	68260736	T	0.2692	0.6667	C	8.812	0.002993	0.1842	1
8	8_83020689	83020689	C	0.03333	0.3235	A	8.81	0.002996	0.0721	1
8	8_83024184	83024184	C	0.03333	0.3235	T	8.81	0.002996	0.0721	1
11	11_59468206	59468206	C	0.03333	0.3235	T	8.81	0.002996	0.0721	1
18	18_47108092	47108092	C	0.03333	0.3235	T	8.81	0.002996	0.0721	1
24	24_2924262	2924262	T	0.03333	0.3235	G	8.81	0.002996	0.0721	1
24	24_29092420	29092420	A	0.03333	0.3235	G	8.81	0.002996	0.0721	1
1	1_10332546	10332546	C	0.6333	0.2647	T	8.8	0.003012	4.798	1
8	8_42512523	42512523	A	0.6333	0.2647	G	8.8	0.003012	4.798	1
8	8_77453567	77453567	C	0.6333	0.2647	T	8.8	0.003012	4.798	1
8	8_77692947	77692947	C	0.6333	0.2647	T	8.8	0.003012	4.798	1
16	16_62792465	62792465	A	0.5714	0.2059	G	8.793	0.003024	5.143	1
3	3_71554709	71554709	T	0.6	0.2353	C	8.788	0.003032	4.875	1
8	8_75084667	75084667	T	0.6	0.2353	C	8.788	0.003032	4.875	1
22	22_35543184	35543184	A	0.6	0.2353	G	8.788	0.003032	4.875	1
2	2_23918714	23918714	T	0	0.2647	C	8.67	0.003234	0	1
2	2_12276920	12276920	A	0.4	0.08824	G	8.633	0.003302	6.889	1
2	2_14343292	14343292	T	0.4	0.08824	C	8.633	0.003302	6.889	1
3	3_74220099	74220099	G	0.4	0.08824	A	8.633	0.003302	6.889	1
31	31_3296154	3296154	G	0.4	0.08824	A	8.633	0.003302	6.889	1
8	8_86112290	86112290	G	0.2	0.5588	A	8.621	0.003324	0.1974	1
9	9_49005100	49005100	G	0.2	0.5588	T	8.621	0.003324	0.1974	1
23	23_21583422	21583422	T	0.2	0.5588	G	8.621	0.003324	0.1974	1
24	24_23383820	23383820	C	0.2	0.5588	T	8.621	0.003324	0.1974	1
32	32_92786482	92786482	T	0.6923	0.3	G	8.586	0.003388	5.25	1
9	9_49260870	49260870	A	0.4583	0.1176	G	8.517	0.003519	6.346	1
3	3_25638330	25638330	A	0.1333	0.4706	C	8.438	0.003676	0.1731	1
5	5_77811722	77811722	G	0.1333	0.4706	A	8.438	0.003676	0.1731	1
24	24_30520130	30520130	A	0.1333	0.4706	G	8.438	0.003676	0.1731	1
32	32_99498234	99498234	C	0.3846	0.06667	T	8.363	0.003829	8.75	1
32 3	2_102330471	102330471	G	0.3846	0.06667	T	8.363	0.003829	8.75	1
8	8_77394674	77394674	T	0.2333	0.5882	C	8.231	0.004119	0.213	1
8	8_77398202	77398202	A	0.2333	0.5882	G	8.231	0.004119	0.213	1
23	23_17718685	17718685	A	0.2333	0.5882	C	8.231	0.004119	0.213	1
9	9_4793194	4793194	G	0.4333	0.1176	A	8.142	0.004325	5.735	1
16	16_61053292	61053292	A	0.4333	0.1176	G	8.142	0.004325	5.735	1
26	26_19098773	19098773	A	0.4333	0.1176	G	8.142	0.004325	5.735	1
32	32_77502863	77502863	C	0	0.2667	T	8.089	0.004454	0	1
32 3	2_118983007	118983007	T	0	0.2667	C	8.089	0.004454	0	1
8	8_79976818	79976818	T	0	0.2353	C	8.067	0.004507	0	1
8	8_80751226	80751226	G	0	0.2353	A	8.067	0.004507	0	1
18	18_54236639	54236639	T	0	0.2353	C	8.067	0.004507	0	1
19	19_43945288	43945288	G	0	0.2353	A	8.067	0.004507	0	1
24	24_26462815	26462815	G	0	0.2353	A	8.067	0.004507	0	1
26	26_8891327	8891327	C	0	0.2353	A	8.067	0.004507	0	1
15	15_16747619	16747619	T	0.1071	0.4375	C	8.026	0.004611	0.1543	1
8	8_84323855	84323855	T	0.1	0.4118	C	7.941	0.004832	0.1587	1
8	8_86437704	86437704	C	0.1	0.4118	T	7.941	0.004832	0.1587	1
9	9_49137420	49137420	A	0.1	0.4118	G	7.941	0.004832	0.1587	1
10	10_53276524	53276524	C	0.1	0.4118	T	7.941	0.004832	0.1587	1
14	14_83503466	83503466	A	0.1	0.4118	G	7.941	0.004832	0.1587	1
15	15_89637095	89637095	A	0.1	0.4118	G	7.941	0.004832	0.1587	1
17	17_41029980	41029980	G	0.1	0.4118	A	7.941	0.004832	0.1587	1
31	31_3882591	3882591	C	0.1	0.4118	T	7.941	0.004832	0.1587	1
17	17_14832738	14832738	G	0.2667	0.6176	A	7.923	0.004882	0.2251	1
25	25_31886991	31886991	C	0.7333	0.3824	T	7.923	0.004882	4.442	1
2	2_116977879	116977879	T	0.3333	0.05882	C	7.883	0.004989	8	1
4	4_14129785	14129785	G	0.3333	0.05882	T	7.883	0.004989	8	1
4	4_33084834	33084834	A	0.3333	0.05882	G	7.883	0.004989	8	1
4	4_33088844	33088844	T	0.3333	0.05882	C	7.883	0.004989	8	1
4	4_33088914	33088914	C	0.3333	0.05882	T	7.883	0.004989	8	1
4	4_70755694	70755694	A	0.3333	0.05882	C	7.883	0.004989	8	1
19	19_7299206	7299206	G	0.3333	0.05882	A	7.883	0.004989	8	1
4	4_23746299	23746299	A	0.1667	0.5	G	7.85	0.005082	0.2	1
4	4_23761613	23761613	T	0.1667	0.5	C	7.85	0.005082	0.2	1
4	4_23809020	23809020	C	0.1667	0.5	A	7.85	0.005082	0.2	1
4	4_31366772	31366772	G	0.1667	0.5	A	7.85	0.005082	0.2	1
10	10_56265714	56265714	G	0.1667	0.5	A	7.85	0.005082	0.2	1
16	16_64281839	64281839	G	0.1667	0.5	T	7.85	0.005082	0.2	1
30	30_19489388	19489388	G	0.1667	0.5	T	7.85	0.005082	0.2	1
5	5_96541528	96541528	C	0.4667	0.1471	A	7.799	0.005227	5.075	1
10	10_45021409	45021409	G	0.4667	0.1471	A	7.799	0.005227	5.075	1
10	10_49969410	49969410	A	0.4667	0.1471	G	7.799	0.005227	5.075	1
16	16_5810775	5810775	C	0.4667	0.1471	T	7.799	0.005227	5.075	1
24	24_2686188	2686188	T	0.4667	0.1471	C	7.799	0.005227	5.075	1
32	32_95577291	95577291	G	0.3077	0.03333	A	7.773	0.005304	12.89	1
32	32_14605529	14605529	G	0.2308	0	T	7.754	0.00536	NA	1
32	32_32060939	32060939	G	0.07692	0.4	A	7.754	0.00536	0.125	1
32	32_38257963	38257963	C	0.2308	0	T	7.754	0.00536	NA	1
32 3	2_100554688	100554688	G	0.07692	0.4	A	7.754	0.00536	0.125	1
32 3	2_100763604	100763604	G	0.07692	0.4	T	7.754	0.00536	0.125	1
32 3	2_100809575	100809575	T	0.07692	0.4	C	7.754	0.00536	0.125	1
32 3	2_101361005	101361005	A	0.07692	0.4	G	7.754	0.00536	0.125	1
2	2_109459139	109459139	C	0.7	0.3529	T	7.686	0.005565	4.278	1
3	3_80223222	80223222	G	0.7	0.3529	A	7.686	0.005565	4.278	1
4	4_21403144	21403144	G	0.3	0.6471	A	7.686	0.005565	0.2338	1
4	4_77454283	77454283	C	0.7	0.3529	T	7.686	0.005565	4.278	1
6	6_19029597	19029597	G	0.7	0.3529	T	7.686	0.005565	4.278	1
15	15_61404650	61404650	C	0.3	0.6471	T	7.686	0.005565	0.2338	1
23	23_19023927	19023927	A	0.7	0.3529	G	7.686	0.005565	4.278	1
22	22_38970870	38970870	T	0.3	0.03333	C	7.68	0.005584	12.43	1
32	32_32149285	32149285	G	0.03846	0.3333	A	7.673	0.005606	0.08	1
32	32_35513158	35513158	G	0.03846	0.3333	A	7.673	0.005606	0.08	1
32	32_76983540	76983540	C	0.03846	0.3333	T	7.673	0.005606	0.08	1
32	32_79017744	79017744	C	0.03846	0.3333	T	7.673	0.005606	0.08	1
32	32_79062775	79062775	G	0.03846	0.3333	A	7.673	0.005606	0.08	1
4	4_24157846	24157846	A	0.06667	0.3529	G	7.643	0.0057	0.131	1
10	10_43336586	43336586	A	0.06667	0.3529	C	7.643	0.0057	0.131	1
18	18_4413559	4413559	C	0.06667	0.3529	T	7.643	0.0057	0.131	1
18	18_58026623	58026623	T	0.06667	0.3529	C	7.643	0.0057	0.131	1
18	18_58029997	58029997	C	0.06667	0.3529	A	7.643	0.0057	0.131	1
18	18_72522336	72522336	C	0.06667	0.3529	T	7.643	0.0057	0.131	1
24	24_13914880	13914880	A	0.06667	0.3529	C	7.643	0.0057	0.131	1
30	30_7073371	7073371	G	0.06667	0.3529	A	7.643	0.0057	0.131	1
10	10_82479567	82479567	T	0.03571	0.3125	C	7.641	0.005705	0.08148	1
7	7_73333458	73333458	T	0.2143	0	G	7.619	0.005775	NA	1
4	4_24221403	24221403	T	0.03333	0.2941	C	7.615	0.005788	0.08276	1
4	4_24458165	24458165	C	0.03333	0.2941	A	7.615	0.005788	0.08276	1
4	4_24611718	24611718	T	0.03333	0.2941	C	7.615	0.005788	0.08276	1
4	4_34755912	34755912	A	0.03333	0.2941	G	7.615	0.005788	0.08276	1
5	5_30508769	30508769	G	0.03333	0.2941	T	7.615	0.005788	0.08276	1
9	9_54561551	54561551	T	0.03333	0.2941	C	7.615	0.005788	0.08276	1
21	21_48818576	48818576	T	0.03333	0.2941	G	7.615	0.005788	0.08276	1
22	22_40178804	40178804	T	0.03333	0.2941	C	7.615	0.005788	0.08276	1
23	23_16012890	16012890	G	0.03333	0.2941	A	7.615	0.005788	0.08276	1
23	23_38755507	38755507	A	0.03333	0.2941	G	7.615	0.005788	0.08276	1
23	23_38755862	38755862	C	0.03333	0.2941	A	7.615	0.005788	0.08276	1
24	24_2944087	2944087	T	0.03333	0.2941	G	7.615	0.005788	0.08276	1
24	24_2954165	2954165	T	0.03333	0.2941	C	7.615	0.005788	0.08276	1
24	24_3129560	3129560	C	0.03333	0.2941	T	7.615	0.005788	0.08276	1
24	24_16159348	16159348	T	0.03333	0.2941	G	7.615	0.005788	0.08276	1
24	24_45397220	45397220	A	0.1	0.4062	G	7.585	0.005887	0.1624	1
6	6_9824565	9824565	C	0.5	0.1765	T	7.567	0.005945	4.667	1
6	6_9824713	9824713	C	0.5	0.1765	T	7.567	0.005945	4.667	1
10	10_59322464	59322464	A	0.5	0.1765	G	7.567	0.005945	4.667	1
29	29_7723490	7723490	C	0.5	0.1765	T	7.567	0.005945	4.667	1
30	30_17614446	17614446	T	0.5	0.1765	C	7.567	0.005945	4.667	1
1	1_22485163	22485163	T	0.3333	0.6765	C	7.513	0.006124	0.2391	1
4	4_29224268	29224268	A	0.3333	0.6765	G	7.513	0.006124	0.2391	1
32	32_99532673	99532673	G	0	0.2667	A	7.513	0.006125	0	1
2	2_88932651	88932651	A	0.2	0	G	7.503	0.006158	NA	1
3	3_57838137	57838137	G	0.2	0	T	7.503	0.006158	NA	1
3	3_75849139	75849139	T	0.2	0	G	7.503	0.006158	NA	1
4	4_25046693	25046693	C	0.2	0	A	7.503	0.006158	NA	1
4	4_25098017	25098017	G	0.2	0	A	7.503	0.006158	NA	1
4	4_27868002	27868002	T	0.2	0	C	7.503	0.006158	NA	1
9	9_29965934	29965934	G	0.2	0	A	7.503	0.006158	NA	1
9	9_66493146	66493146	G	0.2	0	T	7.503	0.006158	NA	1
10	10_15284866	15284866	C	0.2	0	T	7.503	0.006158	NA	1
16	16_29277494	29277494	C	0.2	0	T	7.503	0.006158	NA	1
16	16_29278600	29278600	G	0.2	0	T	7.503	0.006158	NA	1
17	17_61752437	61752437	T	0.2	0	C	7.503	0.006158	NA	1
17	17_61765884	61765884	A	0.2	0	C	7.503	0.006158	NA	1
21	21_37115979	37115979	C	0.2	0	T	7.503	0.006158	NA	1
28	28_40844311	40844311	G	0.2	0	A	7.503	0.006158	NA	1
29	29_7097859	7097859	C	0.2	0	T	7.503	0.006158	NA	1
29	29_21216826	21216826	T	0.2	0	C	7.503	0.006158	NA	1
31	31_1748101	1748101	T	0.2	0	C	7.503	0.006158	NA	1
14	14_39483815	39483815	T	0.4643	0.1471	C	7.5	0.006171	5.027	1
2	2_64426174	64426174	T	0.3333	0.05882	C	7.43	0.006414	8	1
32	32_51219000	51219000	A	0.2692	0.6333	C	7.424	0.006436	0.2133	1
1	1_101207933	101207933	A	0.2667	0.02941	G	7.423	0.006438	12	1
3	3_25464664	25464664	A	0.2667	0.02941	G	7.423	0.006438	12	1
6	6_55476986	55476986	G	0.2667	0.02941	A	7.423	0.006438	12	1
8	8_47483921	47483921	G	0.2667	0.02941	A	7.423	0.006438	12	1
9	9_11684125	11684125	C	0.2667	0.02941	T	7.423	0.006438	12	1
9	9_11686636	11686636	A	0.2667	0.02941	G	7.423	0.006438	12	1
9	9_11686703	11686703	G	0.2667	0.02941	A	7.423	0.006438	12	1
14	14_15779185	15779185	G	0.2667	0.02941	A	7.423	0.006438	12	1
15	15_49823607	49823607	T	0.2667	0.02941	C	7.423	0.006438	12	1
15	15_49836499	49836499	C	0.2667	0.02941	A	7.423	0.006438	12	1
15	15_49875987	49875987	G	0.2667	0.02941	A	7.423	0.006438	12	1
16	16_60935823	60935823	A	0.2667	0.02941	G	7.423	0.006438	12	1
8	8_43102225	43102225	G	0.5333	0.2059	A	7.423	0.006441	4.408	1
8	8_47310930	47310930	G	0.5333	0.2059	A	7.423	0.006441	4.408	1
8	8_47312073	47312073	T	0.5333	0.2059	C	7.423	0.006441	4.408	1
8	8_88967847	88967847	C	0.5333	0.2059	A	7.423	0.006441	4.408	1
8	8_93056767	93056767	A	0.5333	0.2059	C	7.423	0.006441	4.408	1
31	31_11505887	11505887	C	0.5333	0.2059	T	7.423	0.006441	4.408	1
31	31_11506023	11506023	A	0.5333	0.2059	C	7.423	0.006441	4.408	1
1	1_22537353	22537353	A	0.6333	0.2941	G	7.401	0.00652	4.145	1
5	5_204112	204112	G	0.6333	0.2941	A	7.401	0.00652	4.145	1
6	6_81176653	81176653	C	0.6333	0.2941	T	7.401	0.00652	4.145	1
10	10_82536045	82536045	A	0.6333	0.2941	G	7.401	0.00652	4.145	1
11	11_49233445	49233445	G	0.6333	0.2941	A	7.401	0.00652	4.145	1
24	24_12830824	12830824	C	0.6333	0.2941	T	7.401	0.00652	4.145	1
24	24_12843616	12843616	T	0.6333	0.2941	C	7.401	0.00652	4.145	1
24	24_17289216	17289216	T	0.6333	0.2941	C	7.401	0.00652	4.145	1
29	29_11041402	11041402	A	0.6333	0.2941	G	7.401	0.00652	4.145	1
5	5_71337501	71337501	T	0.2	0.5294	C	7.379	0.0066	0.2222	1
8	8_75835347	75835347	G	0.2	0.5294	A	7.379	0.0066	0.2222	1
8	8_75839152	75839152	T	0.2	0.5294	C	7.379	0.0066	0.2222	1
8	8_75850205	75850205	C	0.2	0.5294	T	7.379	0.0066	0.2222	1
8	8_87030758	87030758	A	0.2	0.5294	G	7.379	0.0066	0.2222	1
8	8_91737889	91737889	C	0.2	0.5294	A	7.379	0.0066	0.2222	1
8	8_91738276	91738276	A	0.2	0.5294	C	7.379	0.0066	0.2222	1
9	9_60761440	60761440	C	0.2	0.5294	T	7.379	0.0066	0.2222	1
9	9_60761733	60761733	G	0.2	0.5294	A	7.379	0.0066	0.2222	1
9	9_60764280	60764280	T	0.2	0.5294	C	7.379	0.0066	0.2222	1
10	10_11901327	11901327	A	0.2	0.5294	G	7.379	0.0066	0.2222	1
10	10_11902004	11902004	G	0.2	0.5294	A	7.379	0.0066	0.2222	1
17	17_42484247	42484247	T	0.2	0.5294	G	7.379	0.0066	0.2222	1
19	19_5296598	5296598	C	0.2	0.5294	T	7.379	0.0066	0.2222	1
19	19_5296765	5296765	G	0.2	0.5294	A	7.379	0.0066	0.2222	1
19	19_5317345	5317345	T	0.2	0.5294	C	7.379	0.0066	0.2222	1
25	25_27294177	27294177	A	0.2	0.5294	G	7.379	0.0066	0.2222	1
25	25_27312433	27312433	T	0.2	0.5294	C	7.379	0.0066	0.2222	1
25	25_32169279	32169279	A	0.2	0.5294	G	7.379	0.0066	0.2222	1
4	4_18887169	18887169	G	0.5667	0.2353	T	7.352	0.006699	4.25	1
8	8_73825113	73825113	T	0.5667	0.2353	G	7.352	0.006699	4.25	1
8	8_76881530	76881530	C	0.5667	0.2353	T	7.352	0.006699	4.25	1
15	15_33594116	33594116	C	0.5667	0.2353	T	7.352	0.006699	4.25	1
16	16_31463061	31463061	T	0.5667	0.2353	C	7.352	0.006699	4.25	1
17	17_6738539	6738539	G	0.5667	0.2353	A	7.352	0.006699	4.25	1
21	21_28144819	28144819	A	0.5667	0.2353	G	7.352	0.006699	4.25	1
31	31_1010547	1010547	T	0.5667	0.2353	G	7.352	0.006699	4.25	1
31	31_7546180	7546180	A	0.5667	0.2353	G	7.352	0.006699	4.25	1
31	31_7612816	7612816	G	0.5667	0.2353	A	7.352	0.006699	4.25	1
32	32_29798007	29798007	C	0.4615	0.1333	A	7.352	0.0067	5.571	1
32	32_30500110	30500110	T	0.4615	0.1333	C	7.352	0.0067	5.571	1
32 3	2_101430034	101430034	A	0.4615	0.1333	C	7.352	0.0067	5.571	1
32 3	2_101434345	101434345	T	0.4615	0.1333	C	7.352	0.0067	5.571	1
9	9_54440845	54440845	G	0.6	0.2647	A	7.346	0.00672	4.167	1
10	10_54472536	54472536	T	0.6	0.2647	C	7.346	0.00672	4.167	1
15	15_79851312	79851312	T	0.6	0.2647	C	7.346	0.00672	4.167	1
15	15_79851596	79851596	G	0.6	0.2647	A	7.346	0.00672	4.167	1
22	22_40287168	40287168	T	0.6	0.2647	C	7.346	0.00672	4.167	1
31	31_8487033	8487033	A	0.6	0.2647	G	7.346	0.00672	4.167	1
4	4_27412708	27412708	T	0.3214	0.05882	C	7.256	0.007068	7.579	1
2	2_114385296	114385296	A	0.1333	0.4412	G	7.236	0.007147	0.1949	1
2	2_114389566	114389566	T	0.1333	0.4412	C	7.236	0.007147	0.1949	1
6	6_17983419	17983419	G	0.1333	0.4412	A	7.236	0.007147	0.1949	1
6	6_80331703	80331703	A	0.1333	0.4412	G	7.236	0.007147	0.1949	1
10	10_16126117	16126117	G	0.1333	0.4412	A	7.236	0.007147	0.1949	1
10	10_17224502	17224502	T	0.1333	0.4412	C	7.236	0.007147	0.1949	1
16	16_66010129	66010129	T	0.1333	0.4412	C	7.236	0.007147	0.1949	1
24	24_26520693	26520693	C	0.1333	0.4412	T	7.236	0.007147	0.1949	1
1	1_93737988	93737988	T	0.3667	0.08824	C	7.23	0.007171	5.982	1
2	2_36675782	36675782	T	0.3667	0.08824	C	7.23	0.007171	5.982	1
3	3_72676163	72676163	G	0.3667	0.08824	A	7.23	0.007171	5.982	1
3	3_77887593	77887593	C	0.3667	0.08824	T	7.23	0.007171	5.982	1
5	5_29599161	29599161	G	0.3667	0.08824	A	7.23	0.007171	5.982	1
9	9_48556541	48556541	A	0.3667	0.08824	G	7.23	0.007171	5.982	1
9	9_48603651	48603651	G	0.3667	0.08824	A	7.23	0.007171	5.982	1
9	9_48608982	48608982	A	0.3667	0.08824	G	7.23	0.007171	5.982	1
9	9_48758208	48758208	T	0.3667	0.08824	G	7.23	0.007171	5.982	1
10	10_55785621	55785621	T	0.3667	0.08824	G	7.23	0.007171	5.982	1
10	10_57205554	57205554	G	0.3667	0.08824	A	7.23	0.007171	5.982	1
16	16_15547790	15547790	A	0.3667	0.08824	G	7.23	0.007171	5.982	1
17	17_6743984	6743984	T	0.3667	0.08824	C	7.23	0.007171	5.982	1
23	23_21691924	21691924	G	0.3667	0.08824	A	7.23	0.007171	5.982	1
23	23_23136967	23136967	G	0.3667	0.08824	A	7.23	0.007171	5.982	1
32	32_86754427	86754427	A	0	0.2414	G	7.191	0.007327	0	1
32 3	2_101320630	101320630	A	0.3077	0.6667	G	7.179	0.007374	0.2222	1
11	11_55639980	55639980	A	0.1071	0.4118	G	7.16	0.007456	0.1714	1
17	17_36688452	36688452	A	0.1071	0.4118	G	7.16	0.007456	0.1714	1
32	32_79845850	79845850	T	0.5	0.1667	C	7.096	0.007728	5	1
3	3_73033604	73033604	G	0.4286	0.125	A	7.037	0.007983	5.25	1
6	6_65489587	65489587	A	0.03571	0.2941	G	7.025	0.008037	0.08889	1
2	2_112426498	112426498	A	0.2333	0.5588	G	7	0.008151	0.2403	1
6	6_82743765	82743765	C	0.2333	0.5588	T	7	0.008151	0.2403	1
9	9_56182425	56182425	A	0.2333	0.5588	C	7	0.008151	0.2403	1
10	10_53986352	53986352	T	0.2333	0.5588	C	7	0.008151	0.2403	1
14	14_39378203	39378203	C	0.2333	0.5588	T	7	0.008151	0.2403	1
16	16_20707500	20707500	T	0.2333	0.5588	C	7	0.008151	0.2403	1
16	16_34478822	34478822	T	0.2333	0.5588	C	7	0.008151	0.2403	1
16	16_53176678	53176678	A	0.2333	0.5588	G	7	0.008151	0.2403	1
16	16_53176731	53176731	A	0.2333	0.5588	G	7	0.008151	0.2403	1
18	18_28793197	28793197	C	0.2333	0.5588	T	7	0.008151	0.2403	1
22	22_40664988	40664988	T	0.2333	0.5588	C	7	0.008151	0.2403	1
31	31_2438624	2438624	G	0.2333	0.5588	A	7	0.008151	0.2403	1
32	32_52331453	52331453	G	0.5385	0.2	A	6.95	0.008383	4.667	1
32	32_52433700	52433700	T	0.5385	0.2	C	6.95	0.008383	4.667	1
32	32_52554437	52554437	G	0.5385	0.2	A	6.95	0.008383	4.667	1
2	2_2884463	2884463	C	0	0.2059	T	6.935	0.008453	0	1
6	6_83732868	83732868	G	0	0.2059	A	6.935	0.008453	0	1
6	6_83752821	83752821	A	0	0.2059	G	6.935	0.008453	0	1
6	6_83892047	83892047	A	0	0.2059	G	6.935	0.008453	0	1
8	8_42749293	42749293	T	0	0.2059	C	6.935	0.008453	0	1
8	8_78475062	78475062	T	0	0.2059	C	6.935	0.008453	0	1
8	8_78593827	78593827	T	0	0.2059	C	6.935	0.008453	0	1
8	8_78850969	78850969	A	0	0.2059	G	6.935	0.008453	0	1
8	8_79936024	79936024	T	0	0.2059	C	6.935	0.008453	0	1
8	8_79952787	79952787	C	0	0.2059	T	6.935	0.008453	0	1
8	8_79996655	79996655	C	0	0.2059	T	6.935	0.008453	0	1
8	8_80258193	80258193	G	0	0.2059	A	6.935	0.008453	0	1
8	8_80511313	80511313	G	0	0.2059	A	6.935	0.008453	0	1
8	8_80582715	80582715	G	0	0.2059	A	6.935	0.008453	0	1
11	11_57797503	57797503	A	0	0.2059	G	6.935	0.008453	0	1
11	11_59867881	59867881	G	0	0.2059	T	6.935	0.008453	0	1
11	11_61139377	61139377	A	0	0.2059	G	6.935	0.008453	0	1
14	14_88889113	88889113	T	0	0.2059	C	6.935	0.008453	0	1
22	22_8489522	8489522	A	0	0.2059	G	6.935	0.008453	0	1
23	23_10654213	10654213	C	0	0.2059	T	6.935	0.008453	0	1
23	23_39653701	39653701	T	0	0.2059	C	6.935	0.008453	0	1
24	24_23582172	23582172	T	0	0.2059	C	6.935	0.008453	0	1
24	24_36880027	36880027	G	0	0.2059	A	6.935	0.008453	0	1
24	24_36883693	36883693	T	0	0.2059	G	6.935	0.008453	0	1
28	28_37553305	37553305	A	0	0.2059	G	6.935	0.008453	0	1
32	32_52262182	52262182	G	0	0.2333	A	6.933	0.00846	0	1
32	32_85727701	85727701	T	0	0.2333	C	6.933	0.00846	0	1
32 3	2_108052732	108052732	A	0	0.2333	C	6.933	0.00846	0	1
32 3	2_117737327	117737327	A	0	0.2333	C	6.933	0.00846	0	1
32	32_78986380	78986380	C	0.6154	0.2667	T	6.916	0.008542	4.4	1
32	32_79010146	79010146	T	0.6154	0.2667	C	6.916	0.008542	4.4	1
32	32_34020429	34020429	G	0.1923	0.5333	A	6.911	0.008565	0.2083	1
32	32_53052303	53052303	T	0.1923	0.5333	C	6.911	0.008565	0.2083	1
32	32_54638090	54638090	C	0.1154	0.4333	T	6.899	0.008622	0.1706	1
32	32_91802428	91802428	C	0.1154	0.4333	A	6.899	0.008622	0.1706	1
32	32_92326942	92326942	T	0.5769	0.2333	C	6.894	0.008649	4.481	1
32	32_76757114	76757114	G	0.3462	0.06667	T	6.893	0.008654	7.412	1
1	1_155360863	155360863	T	0.1071	0.4062	C	6.832	0.008955	0.1754	1
32	32_85705022	85705022	A	0.4	0.1	G	6.799	0.009119	6	1
5	5_25353555	25353555	G	0.4	0.1176	A	6.776	0.009237	5	1
5	5_25353624	25353624	A	0.4	0.1176	G	6.776	0.009237	5	1
5	5_25353935	25353935	G	0.4	0.1176	T	6.776	0.009237	5	1
8	8_74370991	74370991	G	0.1	0.3824	A	6.776	0.009237	0.1795	1
8	8_74373246	74373246	T	0.1	0.3824	C	6.776	0.009237	0.1795	1
9	9_6521855	6521855	T	0.4	0.1176	C	6.776	0.009237	5	1
9	9_50870400	50870400	T	0.4	0.1176	C	6.776	0.009237	5	1
9	9_50874037	50874037	G	0.4	0.1176	A	6.776	0.009237	5	1
10	10_59900373	59900373	C	0.4	0.1176	A	6.776	0.009237	5	1
16	16_4666006	4666006	T	0.4	0.1176	G	6.776	0.009237	5	1
16	16_11544148	11544148	T	0.4	0.1176	C	6.776	0.009237	5	1
16	16_15134110	15134110	T	0.1	0.3824	C	6.776	0.009237	0.1795	1
16	16_70062966	70062966	G	0.1	0.3824	A	6.776	0.009237	0.1795	1
20	20_33556392	33556392	A	0.1	0.3824	G	6.776	0.009237	0.1795	1
21	21_25940185	25940185	G	0.1	0.3824	T	6.776	0.009237	0.1795	1
22	22_33261662	33261662	A	0.4	0.1176	C	6.776	0.009237	5	1
23	23_20859505	20859505	T	0.4	0.1176	C	6.776	0.009237	5	1
23	23_20859705	20859705	G	0.4	0.1176	A	6.776	0.009237	5	1
25	25_15831390	15831390	A	0.4	0.1176	C	6.776	0.009237	5	1
4	4_37660005	37660005	T	0.7333	0.4118	C	6.697	0.009659	3.929	1
8	8_90772936	90772936	A	0.2667	0.5882	C	6.697	0.009659	0.2545	1
16	16_58135843	58135843	C	0.2667	0.5882	T	6.697	0.009659	0.2545	1
22	22_41376682	41376682	G	0.2667	0.5882	T	6.697	0.009659	0.2545	1
23	23_51869213	51869213	T	0.2667	0.5882	C	6.697	0.009659	0.2545	1
24	24_12901827	12901827	A	0.2667	0.5882	G	6.697	0.009659	0.2545	1
29	29_4865510	4865510	T	0.2667	0.5882	C	6.697	0.009659	0.2545	1
1	1_115606023	115606023	A	0.1667	0.4706	G	6.678	0.009764	0.225	1
2	2_52506635	52506635	T	0.1667	0.4706	G	6.678	0.009764	0.225	1
2	2_90559440	90559440	C	0.1667	0.4706	T	6.678	0.009764	0.225	1
6	6_67571498	67571498	C	0.1667	0.4706	T	6.678	0.009764	0.225	1
8	8_25470512	25470512	G	0.1667	0.4706	A	6.678	0.009764	0.225	1
16	16_34252456	34252456	T	0.1667	0.4706	C	6.678	0.009764	0.225	1
17	17_29439650	29439650	G	0.1667	0.4706	T	6.678	0.009764	0.225	1
17	17_79661485	79661485	C	0.1667	0.4706	T	6.678	0.009764	0.225	1
18	18_3114677	3114677	C	0.1667	0.4706	A	6.678	0.009764	0.225	1
23	23_38119557	38119557	C	0.1667	0.4706	T	6.678	0.009764	0.225	1
24	24_22449707	22449707	T	0.1667	0.4706	C	6.678	0.009764	0.225	1
32 3	2_100551793	100551793	A	0.25	0.6	C	6.615	0.01011	0.2222	1
2	2_118134516	118134516	C	0.1786	0	T	6.604	0.01017	NA	1
1	1_107042548	107042548	T	0.3	0.625	C	6.569	0.01038	0.2571	1
32	32_33869474	33869474	C	0.07692	0.3667	T	6.56	0.01043	0.1439	1
32	32_92250043	92250043	G	0.07692	0.3667	A	6.56	0.01043	0.1439	1
32	32_85445776	85445776	T	0	0.2222	C	6.515	0.01069	0	1
1	1_64290693	64290693	G	0.3	0.05882	A	6.513	0.01071	6.857	1
1	1_136587104	136587104	C	0.3	0.05882	T	6.513	0.01071	6.857	1
3	3_33788850	33788850	T	0.3	0.05882	C	6.513	0.01071	6.857	1
3	3_33820252	33820252	C	0.3	0.05882	T	6.513	0.01071	6.857	1
3	3_73281990	73281990	C	0.3	0.05882	T	6.513	0.01071	6.857	1
4	4_14161952	14161952	G	0.3	0.05882	T	6.513	0.01071	6.857	1
4	4_27483269	27483269	T	0.3	0.05882	C	6.513	0.01071	6.857	1
4	4_75324544	75324544	T	0.3	0.05882	G	6.513	0.01071	6.857	1
5	5_14785493	14785493	C	0.3	0.05882	T	6.513	0.01071	6.857	1
6	6_10348635	10348635	A	0.3	0.05882	G	6.513	0.01071	6.857	1
6	6_67380658	67380658	A	0.3	0.05882	G	6.513	0.01071	6.857	1
6	6_80745841	80745841	T	0.3	0.05882	C	6.513	0.01071	6.857	1
7	7_73457363	73457363	G	0.3	0.05882	T	6.513	0.01071	6.857	1
9	9_7162779	7162779	A	0.3	0.05882	G	6.513	0.01071	6.857	1
9	9_8161996	8161996	A	0.3	0.05882	G	6.513	0.01071	6.857	1
10	10_47155462	47155462	G	0.3	0.05882	A	6.513	0.01071	6.857	1
14	14_30248857	30248857	T	0.3	0.05882	C	6.513	0.01071	6.857	1
15	15_43664328	43664328	G	0.3	0.05882	A	6.513	0.01071	6.857	1
16	16_68011397	68011397	C	0.3	0.05882	T	6.513	0.01071	6.857	1
16	16_68411538	68411538	T	0.3	0.05882	C	6.513	0.01071	6.857	1
18	18_18033374	18033374	A	0.3	0.05882	G	6.513	0.01071	6.857	1
21	21_51993413	51993413	A	0.3	0.05882	G	6.513	0.01071	6.857	1
21	21_51995347	51995347	A	0.3	0.05882	G	6.513	0.01071	6.857	1
1	1_173197513	173197513	T	0.06667	0.3235	G	6.496	0.01081	0.1494	1
2	2_61634567	61634567	A	0.06667	0.3235	G	6.496	0.01081	0.1494	1
5	5_4062115	4062115	T	0.06667	0.3235	C	6.496	0.01081	0.1494	1
8	8_43452225	43452225	A	0.06667	0.3235	G	6.496	0.01081	0.1494	1
8	8_75695336	75695336	A	0.06667	0.3235	G	6.496	0.01081	0.1494	1
8	8_85102805	85102805	A	0.06667	0.3235	G	6.496	0.01081	0.1494	1
8	8_91212881	91212881	T	0.06667	0.3235	C	6.496	0.01081	0.1494	1
14	14_44894073	44894073	G	0.06667	0.3235	T	6.496	0.01081	0.1494	1
17	17_68686891	68686891	A	0.06667	0.3235	G	6.496	0.01081	0.1494	1
17	17_68688330	68688330	G	0.06667	0.3235	A	6.496	0.01081	0.1494	1
18	18_42951732	42951732	A	0.06667	0.3235	G	6.496	0.01081	0.1494	1
19	19_19794754	19794754	G	0.06667	0.3235	A	6.496	0.01081	0.1494	1
20	20_49971851	49971851	A	0.06667	0.3235	G	6.496	0.01081	0.1494	1
20	20_49974923	49974923	A	0.06667	0.3235	G	6.496	0.01081	0.1494	1
21	21_17626884	17626884	C	0.06667	0.3235	T	6.496	0.01081	0.1494	1
23	23_17725279	17725279	C	0.06667	0.3235	T	6.496	0.01081	0.1494	1
24	24_23401888	23401888	C	0.06667	0.3235	T	6.496	0.01081	0.1494	1
25	25_10594133	10594133	T	0.06667	0.3235	C	6.496	0.01081	0.1494	1
29	29_6928635	6928635	C	0.06667	0.3235	T	6.496	0.01081	0.1494	1
31	31_5009624	5009624	G	0.06667	0.3235	A	6.496	0.01081	0.1494	1
31	31_8606400	8606400	T	0.06667	0.3235	C	6.496	0.01081	0.1494	1
32	32_82506493	82506493	T	0.03846	0.3	C	6.495	0.01082	0.09333	1
32	32_68093319	68093319	T	0.2308	0.5667	C	6.493	0.01083	0.2294	1
1	1_22374382	22374382	A	0.03333	0.2647	G	6.472	0.01096	0.09579	1
1	1_138929107	138929107	C	0.03333	0.2647	A	6.472	0.01096	0.09579	1
2	2_14978295	14978295	T	0.03333	0.2647	C	6.472	0.01096	0.09579	1
2	2_55639017	55639017	T	0.03333	0.2647	C	6.472	0.01096	0.09579	1
8	8_82020616	82020616	G	0.03333	0.2647	A	6.472	0.01096	0.09579	1
9	9_12146646	12146646	A	0.03333	0.2647	G	6.472	0.01096	0.09579	1
16	16_49785128	49785128	A	0.03333	0.2647	G	6.472	0.01096	0.09579	1
16	16_85051169	85051169	C	0.03333	0.2647	T	6.472	0.01096	0.09579	1
19	19_34833778	34833778	G	0.03333	0.2647	A	6.472	0.01096	0.09579	1
20	20_26912422	26912422	A	0.03333	0.2647	G	6.472	0.01096	0.09579	1
20	20_26912427	26912427	G	0.03333	0.2647	T	6.472	0.01096	0.09579	1
20	20_39364053	39364053	T	0.03333	0.2647	C	6.472	0.01096	0.09579	1
23	23_17787601	17787601	T	0.03333	0.2647	C	6.472	0.01096	0.09579	1
24	24_3155277	3155277	G	0.03333	0.2647	T	6.472	0.01096	0.09579	1
25	25_946006	946006	A	0.03333	0.2647	C	6.472	0.01096	0.09579	1
28	28_39823276	39823276	T	0.03333	0.2647	C	6.472	0.01096	0.09579	1
1	1_3705333	3705333	T	0.4333	0.1471	C	6.461	0.01103	4.435	1
2	2_73909550	73909550	T	0.4333	0.1471	C	6.461	0.01103	4.435	1
3	3_73033760	73033760	G	0.4333	0.1471	T	6.461	0.01103	4.435	1
5	5_77943484	77943484	A	0.4333	0.1471	G	6.461	0.01103	4.435	1
5	5_78024734	78024734	A	0.4333	0.1471	G	6.461	0.01103	4.435	1
7	7_16842400	16842400	G	0.4333	0.1471	A	6.461	0.01103	4.435	1
8	8_35338328	35338328	G	0.4333	0.1471	A	6.461	0.01103	4.435	1
12	12_1111291	1111291	C	0.4333	0.1471	T	6.461	0.01103	4.435	1
16	16_10512761	10512761	T	0.4333	0.1471	G	6.461	0.01103	4.435	1
16	16_31097426	31097426	C	0.4333	0.1471	A	6.461	0.01103	4.435	1
17	17_3364834	3364834	G	0.4333	0.1471	T	6.461	0.01103	4.435	1
18	18_73270063	73270063	T	0.4333	0.1471	C	6.461	0.01103	4.435	1
22	22_29551221	29551221	A	0.4333	0.1471	G	6.461	0.01103	4.435	1
29	29_18723136	18723136	A	0.4333	0.1471	C	6.461	0.01103	4.435	1
29	29_18723137	18723137	A	0.4333	0.1471	C	6.461	0.01103	4.435	1
8	8_60444774	60444774	T	0.3	0.6176	C	6.458	0.01105	0.2653	1
8	8_60445187	60445187	A	0.3	0.6176	G	6.458	0.01105	0.2653	1
9	9_13449695	13449695	T	0.3	0.6176	C	6.458	0.01105	0.2653	1
16	16_34803578	34803578	C	0.7	0.3824	T	6.458	0.01105	3.769	1
16	16_34872410	34872410	C	0.7	0.3824	T	6.458	0.01105	3.769	1
16	16_85154815	85154815	G	0.7	0.3824	A	6.458	0.01105	3.769	1
17	17_15420271	15420271	C	0.3	0.6176	T	6.458	0.01105	0.2653	1
19	19_6492562	6492562	A	0.3	0.6176	G	6.458	0.01105	0.2653	1
19	19_41462102	41462102	T	0.3	0.6176	G	6.458	0.01105	0.2653	1
21	21_50754608	50754608	T	0.3	0.6176	C	6.458	0.01105	0.2653	1
22	22_22742993	22742993	G	0.3	0.6176	A	6.458	0.01105	0.2653	1
23	23_37866741	37866741	A	0.3	0.6176	C	6.458	0.01105	0.2653	1
29	29_4365895	4365895	C	0.3	0.6176	T	6.458	0.01105	0.2653	1
32	32_85698730	85698730	C	0.1923	0	T	6.335	0.01184	NA	1
32	32_65008210	65008210	A	0.2692	0.03333	G	6.33	0.01187	10.68	1
1	1_54533424	54533424	T	0.3333	0.6471	C	6.275	0.01225	0.2727	1
1	1_119411088	119411088	C	0.3333	0.6471	T	6.275	0.01225	0.2727	1
2	2_12015075	12015075	T	0.6667	0.3529	C	6.275	0.01225	3.667	1
8	8_88692251	88692251	A	0.6667	0.3529	C	6.275	0.01225	3.667	1
9	9_11396742	11396742	T	0.3333	0.6471	C	6.275	0.01225	0.2727	1
11	11_34612416	34612416	C	0.3333	0.6471	A	6.275	0.01225	0.2727	1
16	16_26521730	26521730	G	0.6667	0.3529	A	6.275	0.01225	3.667	1
16	16_29532745	29532745	T	0.6667	0.3529	G	6.275	0.01225	3.667	1
16	16_29532810	29532810	A	0.6667	0.3529	G	6.275	0.01225	3.667	1
17	17_14616018	14616018	G	0.3333	0.6471	A	6.275	0.01225	0.2727	1
17	17_14617114	14617114	T	0.3333	0.6471	C	6.275	0.01225	0.2727	1
19	19_55559047	55559047	G	0.6667	0.3529	A	6.275	0.01225	3.667	1
19	19_55559176	55559176	G	0.6667	0.3529	A	6.275	0.01225	3.667	1
21	21_16025349	16025349	G	0.6667	0.3529	T	6.275	0.01225	3.667	1
23	23_38167105	38167105	C	0.3333	0.6471	T	6.275	0.01225	0.2727	1
32	32_73524268	73524268	G	0.1538	0.4667	T	6.249	0.01243	0.2078	1
32	32_73768282	73768282	C	0.1538	0.4667	T	6.249	0.01243	0.2078	1
32	32_73785469	73785469	G	0.1538	0.4667	T	6.249	0.01243	0.2078	1
32	32_73849483	73849483	T	0.1538	0.4667	C	6.249	0.01243	0.2078	1
1	1_100519880	100519880	G	0.4667	0.1765	A	6.247	0.01244	4.083	1
2	2_109869872	109869872	T	0.4667	0.1765	C	6.247	0.01244	4.083	1
5	5_23874723	23874723	T	0.4667	0.1765	G	6.247	0.01244	4.083	1
5	5_23985004	23985004	T	0.4667	0.1765	G	6.247	0.01244	4.083	1
5	5_32616830	32616830	A	0.4667	0.1765	G	6.247	0.01244	4.083	1
5	5_95274588	95274588	C	0.4667	0.1765	T	6.247	0.01244	4.083	1
17	17_79345366	79345366	C	0.4667	0.1765	T	6.247	0.01244	4.083	1
23	23_22733145	22733145	C	0.4667	0.1765	T	6.247	0.01244	4.083	1
23	23_22733362	22733362	G	0.4667	0.1765	T	6.247	0.01244	4.083	1
2	2_34544135	34544135	C	0.2	0.5	T	6.23	0.01256	0.25	1
3	3_2648057	2648057	C	0.2	0.5	T	6.23	0.01256	0.25	1
5	5_69604663	69604663	C	0.2	0.5	T	6.23	0.01256	0.25	1
8	8_87037811	87037811	G	0.2	0.5	A	6.23	0.01256	0.25	1
8	8_87078251	87078251	A	0.2	0.5	G	6.23	0.01256	0.25	1
9	9_77719850	77719850	T	0.2	0.5	C	6.23	0.01256	0.25	1
10	10_11898662	11898662	C	0.2	0.5	T	6.23	0.01256	0.25	1
15	15_47321090	47321090	G	0.2	0.5	A	6.23	0.01256	0.25	1
15	15_47323167	47323167	T	0.2	0.5	C	6.23	0.01256	0.25	1
16	16_3005920	3005920	T	0.2	0.5	G	6.23	0.01256	0.25	1
16	16_64584965	64584965	G	0.2	0.5	A	6.23	0.01256	0.25	1
16	16_70028768	70028768	C	0.2	0.5	T	6.23	0.01256	0.25	1
17	17_14842258	14842258	T	0.2	0.5	C	6.23	0.01256	0.25	1
19	19_5383481	5383481	C	0.2	0.5	T	6.23	0.01256	0.25	1
20	20_8332816	8332816	G	0.2	0.5	A	6.23	0.01256	0.25	1
20	20_8332828	8332828	C	0.2	0.5	T	6.23	0.01256	0.25	1
23	23_20993716	20993716	G	0.2	0.5	A	6.23	0.01256	0.25	1
23	23_55331900	55331900	C	0.2	0.5	T	6.23	0.01256	0.25	1
23	23_55576895	55576895	G	0.2	0.5	A	6.23	0.01256	0.25	1
24	24_5583531	5583531	A	0.2	0.5	G	6.23	0.01256	0.25	1
24	24_22526453	22526453	G	0.2	0.5	A	6.23	0.01256	0.25	1
29	29_28066837	28066837	T	0.2	0.5	C	6.23	0.01256	0.25	1
30	30_18351283	18351283	C	0.2	0.5	A	6.23	0.01256	0.25	1
8	8_15140926	15140926	G	0.6154	0.2941	A	6.193	0.01283	3.84	1
1	1_2428759	2428759	T	0.1667	0	C	6.147	0.01316	NA	1
1	1_2486664	2486664	T	0.1667	0	C	6.147	0.01316	NA	1
1	1_2550927	2550927	T	0.1667	0	C	6.147	0.01316	NA	1
3	3_44779926	44779926	T	0.1667	0	C	6.147	0.01316	NA	1
3	3_68597432	68597432	C	0.1667	0	T	6.147	0.01316	NA	1
3	3_68601704	68601704	C	0.1667	0	T	6.147	0.01316	NA	1
4	4_15512555	15512555	T	0.1667	0	C	6.147	0.01316	NA	1
4	4_39476805	39476805	T	0.1667	0	C	6.147	0.01316	NA	1
4	4_39497481	39497481	A	0.1667	0	G	6.147	0.01316	NA	1
4	4_104855328	104855328	A	0.1667	0	G	6.147	0.01316	NA	1
4	4_105579504	105579504	T	0.1667	0	C	6.147	0.01316	NA	1
6	6_74210986	74210986	C	0.1667	0	T	6.147	0.01316	NA	1
6	6_74358293	74358293	A	0.1667	0	G	6.147	0.01316	NA	1
6	6_74358471	74358471	C	0.1667	0	T	6.147	0.01316	NA	1
6	6_74418768	74418768	G	0.1667	0	A	6.147	0.01316	NA	1
6	6_74946278	74946278	C	0.1667	0	T	6.147	0.01316	NA	1
7	7_13331925	13331925	T	0.1667	0	C	6.147	0.01316	NA	1
7	7_21245548	21245548	G	0.1667	0	A	6.147	0.01316	NA	1
7	7_62770469	62770469	G	0.1667	0	T	6.147	0.01316	NA	1
7	7_72094674	72094674	A	0.1667	0	G	6.147	0.01316	NA	1
14	14_6934505	6934505	C	0.1667	0	T	6.147	0.01316	NA	1
14	14_20071255	20071255	T	0.1667	0	C	6.147	0.01316	NA	1
15	15_1547599	1547599	T	0.1667	0	C	6.147	0.01316	NA	1
15	15_30265151	30265151	G	0.1667	0	A	6.147	0.01316	NA	1
15	15_72641256	72641256	C	0.1667	0	T	6.147	0.01316	NA	1
16	16_3166336	3166336	C	0.1667	0	T	6.147	0.01316	NA	1
16	16_11424227	11424227	G	0.1667	0	A	6.147	0.01316	NA	1
16	16_57862479	57862479	C	0.1667	0	T	6.147	0.01316	NA	1
16	16_58190322	58190322	A	0.1667	0	G	6.147	0.01316	NA	1
16	16_73230512	73230512	G	0.1667	0	A	6.147	0.01316	NA	1
17	17_12178180	12178180	C	0.1667	0	T	6.147	0.01316	NA	1
17	17_12194153	12194153	T	0.1667	0	C	6.147	0.01316	NA	1
17	17_12331180	12331180	G	0.1667	0	A	6.147	0.01316	NA	1
21	21_38335898	38335898	A	0.1667	0	C	6.147	0.01316	NA	1
22	22_36160204	36160204	A	0.1667	0	G	6.147	0.01316	NA	1
22	22_36435729	36435729	A	0.1667	0	G	6.147	0.01316	NA	1
22	22_37158569	37158569	A	0.1667	0	G	6.147	0.01316	NA	1
22	22_37270797	37270797	T	0.1667	0	C	6.147	0.01316	NA	1
23	23_13820441	13820441	A	0.1667	0	G	6.147	0.01316	NA	1
26	26_6858159	6858159	C	0.1667	0	A	6.147	0.01316	NA	1
26	26_18915304	18915304	C	0.1667	0	T	6.147	0.01316	NA	1
27	27_11956804	11956804	A	0.1667	0	G	6.147	0.01316	NA	1
5	5_62606698	62606698	A	0.6333	0.3235	G	6.143	0.0132	3.612	1
6	6_65537355	65537355	G	0.6333	0.3235	T	6.143	0.0132	3.612	1
8	8_25723252	25723252	A	0.6333	0.3235	C	6.143	0.0132	3.612	1
16	16_58200776	58200776	G	0.6333	0.3235	A	6.143	0.0132	3.612	1
17	17_3455382	3455382	T	0.3667	0.6765	C	6.143	0.0132	0.2769	1
20	20_19669278	19669278	A	0.3667	0.6765	C	6.143	0.0132	0.2769	1
21	21_42885557	42885557	G	0.6333	0.3235	A	6.143	0.0132	3.612	1
22	22_43211295	43211295	A	0.6333	0.3235	G	6.143	0.0132	3.612	1
24	24_36459249	36459249	G	0.6333	0.3235	A	6.143	0.0132	3.612	1
1	1_22562535	22562535	A	0.5	0.2059	G	6.112	0.01343	3.857	1
1	1_34910006	34910006	C	0.5	0.2059	T	6.112	0.01343	3.857	1
1	1_34915817	34915817	T	0.5	0.2059	C	6.112	0.01343	3.857	1
2	2_18826573	18826573	C	0.1333	0.4118	T	6.112	0.01343	0.2198	1
2	2_46721741	46721741	C	0.1333	0.4118	A	6.112	0.01343	0.2198	1
4	4_20421818	20421818	G	0.1333	0.4118	A	6.112	0.01343	0.2198	1
4	4_20422429	20422429	C	0.1333	0.4118	A	6.112	0.01343	0.2198	1
5	5_52217603	52217603	A	0.5	0.2059	G	6.112	0.01343	3.857	1
5	5_62289350	62289350	C	0.1333	0.4118	A	6.112	0.01343	0.2198	1
5	5_77213565	77213565	A	0.1333	0.4118	C	6.112	0.01343	0.2198	1
6	6_16220678	16220678	C	0.1333	0.4118	A	6.112	0.01343	0.2198	1
6	6_16221062	16221062	T	0.1333	0.4118	C	6.112	0.01343	0.2198	1
6	6_77165207	77165207	T	0.1333	0.4118	C	6.112	0.01343	0.2198	1
6	6_77165257	77165257	G	0.1333	0.4118	A	6.112	0.01343	0.2198	1
8	8_46316875	46316875	T	0.1333	0.4118	C	6.112	0.01343	0.2198	1
8	8_77637014	77637014	G	0.1333	0.4118	A	6.112	0.01343	0.2198	1
8	8_85573324	85573324	C	0.1333	0.4118	T	6.112	0.01343	0.2198	1
9	9_1702016	1702016	T	0.5	0.2059	G	6.112	0.01343	3.857	1
9	9_8622405	8622405	C	0.5	0.2059	T	6.112	0.01343	3.857	1
10	10_59478276	59478276	A	0.5	0.2059	C	6.112	0.01343	3.857	1
10	10_82698103	82698103	G	0.1333	0.4118	A	6.112	0.01343	0.2198	1
15	15_36232463	36232463	G	0.1333	0.4118	A	6.112	0.01343	0.2198	1
15	15_36297110	36297110	C	0.1333	0.4118	T	6.112	0.01343	0.2198	1
15	15_36297339	36297339	T	0.1333	0.4118	G	6.112	0.01343	0.2198	1
15	15_79862325	79862325	G	0.1333	0.4118	A	6.112	0.01343	0.2198	1
16	16_66931962	66931962	C	0.5	0.2059	A	6.112	0.01343	3.857	1
17	17_27913363	27913363	T	0.1333	0.4118	C	6.112	0.01343	0.2198	1
18	18_30479171	30479171	T	0.1333	0.4118	C	6.112	0.01343	0.2198	1
18	18_30505667	30505667	G	0.1333	0.4118	A	6.112	0.01343	0.2198	1
18	18_30509772	30509772	G	0.1333	0.4118	A	6.112	0.01343	0.2198	1
18	18_30760040	30760040	G	0.1333	0.4118	A	6.112	0.01343	0.2198	1
18	18_30760149	30760149	G	0.1333	0.4118	A	6.112	0.01343	0.2198	1
18	18_30828977	30828977	G	0.1333	0.4118	T	6.112	0.01343	0.2198	1
18	18_46721730	46721730	T	0.5	0.2059	C	6.112	0.01343	3.857	1
19	19_40492225	40492225	G	0.5	0.2059	A	6.112	0.01343	3.857	1
21	21_50569419	50569419	G	0.5	0.2059	T	6.112	0.01343	3.857	1
23	23_2821090	2821090	G	0.1333	0.4118	A	6.112	0.01343	0.2198	1
23	23_2821164	2821164	A	0.1333	0.4118	G	6.112	0.01343	0.2198	1
23	23_49170065	49170065	C	0.5	0.2059	T	6.112	0.01343	3.857	1
24	24_15696019	15696019	T	0.5	0.2059	C	6.112	0.01343	3.857	1
25	25_9317735	9317735	C	0.1333	0.4118	A	6.112	0.01343	0.2198	1
25	25_27298104	27298104	T	0.1333	0.4118	G	6.112	0.01343	0.2198	1
25	25_27348816	27348816	T	0.1333	0.4118	C	6.112	0.01343	0.2198	1
25	25_28433095	28433095	C	0.1333	0.4118	T	6.112	0.01343	0.2198	1
26	26_8761078	8761078	G	0.5	0.2059	A	6.112	0.01343	3.857	1
26	26_8762368	8762368	A	0.5	0.2059	C	6.112	0.01343	3.857	1
28	28_31361678	31361678	A	0.5	0.2059	G	6.112	0.01343	3.857	1
28	28_31361991	31361991	T	0.5	0.2059	G	6.112	0.01343	3.857	1
30	30_18949108	18949108	A	0.1333	0.4118	C	6.112	0.01343	0.2198	1
31	31_23788607	23788607	C	0.1333	0.4118	T	6.112	0.01343	0.2198	1
2	2_21516338	21516338	C	0.2333	0.02941	T	6.059	0.01383	10.04	1
2	2_35041553	35041553	T	0.2333	0.02941	C	6.059	0.01383	10.04	1
2	2_52654315	52654315	C	0.6	0.2941	T	6.059	0.01383	3.6	1
3	3_25206689	25206689	C	0.2333	0.02941	T	6.059	0.01383	10.04	1
3	3_25316960	25316960	T	0.2333	0.02941	C	6.059	0.01383	10.04	1
3	3_25347197	25347197	T	0.2333	0.02941	C	6.059	0.01383	10.04	1
3	3_76305217	76305217	T	0.2333	0.02941	C	6.059	0.01383	10.04	1
3	3_76305290	76305290	G	0.2333	0.02941	A	6.059	0.01383	10.04	1
4	4_31269854	31269854	A	0.6	0.2941	G	6.059	0.01383	3.6	1
4	4_60372913	60372913	A	0.6	0.2941	G	6.059	0.01383	3.6	1
6	6_63988	63988	G	0.2333	0.02941	T	6.059	0.01383	10.04	1
8	8_35446838	35446838	G	0.6	0.2941	A	6.059	0.01383	3.6	1
8	8_87181631	87181631	G	0.6	0.2941	A	6.059	0.01383	3.6	1
9	9_7239639	7239639	A	0.2333	0.02941	G	6.059	0.01383	10.04	1
9	9_14578244	14578244	G	0.2333	0.02941	T	6.059	0.01383	10.04	1
9	9_15464346	15464346	C	0.2333	0.02941	T	6.059	0.01383	10.04	1
9	9_15704749	15704749	C	0.2333	0.02941	T	6.059	0.01383	10.04	1
9	9_15716264	15716264	A	0.2333	0.02941	G	6.059	0.01383	10.04	1
9	9_34170665	34170665	C	0.2333	0.02941	A	6.059	0.01383	10.04	1
9	9_77622379	77622379	T	0.6	0.2941	C	6.059	0.01383	3.6	1
9	9_77622586	77622586	T	0.6	0.2941	C	6.059	0.01383	3.6	1
10	10_15041002	15041002	C	0.2333	0.02941	T	6.059	0.01383	10.04	1
10	10_29353370	29353370	C	0.2333	0.02941	T	6.059	0.01383	10.04	1
10	10_29501117	29501117	C	0.2333	0.02941	A	6.059	0.01383	10.04	1
10	10_56872298	56872298	A	0.6	0.2941	G	6.059	0.01383	3.6	1
15	15_87331958	87331958	T	0.2333	0.02941	C	6.059	0.01383	10.04	1
16	16_5541946	5541946	A	0.2333	0.02941	G	6.059	0.01383	10.04	1
16	16_75776705	75776705	T	0.2333	0.02941	C	6.059	0.01383	10.04	1
17	17_39959181	39959181	T	0.2333	0.02941	G	6.059	0.01383	10.04	1
18	18_9275291	9275291	A	0.2333	0.02941	G	6.059	0.01383	10.04	1
18	18_16949346	16949346	A	0.2333	0.02941	G	6.059	0.01383	10.04	1
18	18_74404928	74404928	T	0.6	0.2941	G	6.059	0.01383	3.6	1
18	18_78668647	78668647	G	0.2333	0.02941	T	6.059	0.01383	10.04	1
19	19_42717751	42717751	T	0.2333	0.02941	C	6.059	0.01383	10.04	1
20	20_3155416	3155416	A	0.2333	0.02941	G	6.059	0.01383	10.04	1
20	20_28483181	28483181	A	0.2333	0.02941	G	6.059	0.01383	10.04	1
20	20_31670762	31670762	A	0.2333	0.02941	G	6.059	0.01383	10.04	1
21	21_20373643	20373643	T	0.6	0.2941	C	6.059	0.01383	3.6	1
21	21_27967678	27967678	C	0.6	0.2941	T	6.059	0.01383	3.6	1
23	23_45282320	45282320	T	0.2333	0.02941	G	6.059	0.01383	10.04	1
24	24_5438495	5438495	G	0.6	0.2941	T	6.059	0.01383	3.6	1
24	24_22603177	22603177	A	0.6	0.2941	G	6.059	0.01383	3.6	1
24	24_29474234	29474234	T	0.2333	0.02941	C	6.059	0.01383	10.04	1
26	26_38381706	38381706	A	0.2333	0.02941	G	6.059	0.01383	10.04	1
26	26_40516276	40516276	C	0.2333	0.02941	T	6.059	0.01383	10.04	1
28	28_40740834	40740834	A	0.2333	0.02941	G	6.059	0.01383	10.04	1
31	31_3998612	3998612	T	0.2333	0.02941	C	6.059	0.01383	10.04	1
31	31_4436208	4436208	G	0.2333	0.02941	A	6.059	0.01383	10.04	1
2	2_23055432	23055432	A	0.5333	0.2353	G	6.04	0.01398	3.714	1
3	3_25741839	25741839	T	0.5333	0.2353	C	6.04	0.01398	3.714	1
3	3_57877436	57877436	A	0.5333	0.2353	G	6.04	0.01398	3.714	1
4	4_38974096	38974096	C	0.5333	0.2353	T	6.04	0.01398	3.714	1
5	5_67238712	67238712	A	0.5333	0.2353	C	6.04	0.01398	3.714	1
6	6_8727819	8727819	G	0.5333	0.2353	T	6.04	0.01398	3.714	1
7	7_94907521	94907521	T	0.5333	0.2353	C	6.04	0.01398	3.714	1
8	8_72648371	72648371	G	0.5333	0.2353	A	6.04	0.01398	3.714	1
8	8_87216249	87216249	G	0.5333	0.2353	T	6.04	0.01398	3.714	1
8	8_87279745	87279745	C	0.5333	0.2353	T	6.04	0.01398	3.714	1
11	11_8296295	8296295	A	0.5333	0.2353	G	6.04	0.01398	3.714	1
11	11_20087463	20087463	A	0.5333	0.2353	G	6.04	0.01398	3.714	1
15	15_33514499	33514499	C	0.5333	0.2353	T	6.04	0.01398	3.714	1
16	16_58189630	58189630	A	0.5333	0.2353	G	6.04	0.01398	3.714	1
16	16_61710175	61710175	T	0.5333	0.2353	C	6.04	0.01398	3.714	1
19	19_16263119	16263119	G	0.5333	0.2353	A	6.04	0.01398	3.714	1
22	22_44587589	44587589	C	0.5333	0.2353	A	6.04	0.01398	3.714	1
22	22_46942226	46942226	T	0.5333	0.2353	C	6.04	0.01398	3.714	1
23	23_49425604	49425604	C	0.5333	0.2353	T	6.04	0.01398	3.714	1
31	31_238966	238966	G	0.5333	0.2353	T	6.04	0.01398	3.714	1
31	31_8050082	8050082	A	0.5333	0.2353	G	6.04	0.01398	3.714	1
31	31_8053357	8053357	C	0.5333	0.2353	T	6.04	0.01398	3.714	1
1	1_114795068	114795068	A	0.5667	0.2647	G	6.025	0.01411	3.632	1
4	4_4002749	4002749	T	0.5667	0.2647	C	6.025	0.01411	3.632	1
6	6_72655562	72655562	A	0.5667	0.2647	G	6.025	0.01411	3.632	1
7	7_25061827	25061827	C	0.5667	0.2647	T	6.025	0.01411	3.632	1
8	8_6312269	6312269	A	0.5667	0.2647	G	6.025	0.01411	3.632	1
8	8_40155825	40155825	C	0.5667	0.2647	A	6.025	0.01411	3.632	1
8	8_90419074	90419074	A	0.5667	0.2647	G	6.025	0.01411	3.632	1
8	8_93245094	93245094	T	0.5667	0.2647	C	6.025	0.01411	3.632	1
9	9_15977889	15977889	T	0.5667	0.2647	C	6.025	0.01411	3.632	1
15	15_51942366	51942366	C	0.5667	0.2647	T	6.025	0.01411	3.632	1
16	16_9486875	9486875	A	0.5667	0.2647	G	6.025	0.01411	3.632	1
16	16_23706842	23706842	G	0.5667	0.2647	A	6.025	0.01411	3.632	1
16	16_23709798	23709798	A	0.5667	0.2647	C	6.025	0.01411	3.632	1
16	16_29404506	29404506	T	0.5667	0.2647	C	6.025	0.01411	3.632	1
16	16_61710282	61710282	A	0.5667	0.2647	G	6.025	0.01411	3.632	1
16	16_62117280	62117280	C	0.5667	0.2647	A	6.025	0.01411	3.632	1
18	18_35299032	35299032	A	0.5667	0.2647	G	6.025	0.01411	3.632	1
18	18_35299926	35299926	A	0.5667	0.2647	G	6.025	0.01411	3.632	1
23	23_22143416	22143416	A	0.5667	0.2647	G	6.025	0.01411	3.632	1
23	23_38172246	38172246	G	0.5667	0.2647	T	6.025	0.01411	3.632	1
24	24_35909495	35909495	A	0.5667	0.2647	G	6.025	0.01411	3.632	1
32	32_86545798	86545798	T	0.4231	0.1333	G	5.963	0.01461	4.767	1
32	32_86574852	86574852	C	0.4231	0.1333	A	5.963	0.01461	4.767	1
22	22_44585601	44585601	G	0.5357	0.2353	T	5.939	0.01481	3.75	1
17	17_1170231	1170231	T	0.5	0.2059	C	5.93	0.01488	3.857	1
2	2_12177098	12177098	T	0.3333	0.08824	C	5.915	0.01501	5.167	1
2	2_88753045	88753045	C	0.3333	0.08824	A	5.915	0.01501	5.167	1
3	3_77815291	77815291	A	0.3333	0.08824	G	5.915	0.01501	5.167	1
3	3_77831360	77831360	C	0.3333	0.08824	T	5.915	0.01501	5.167	1
3	3_84180573	84180573	A	0.3333	0.08824	G	5.915	0.01501	5.167	1
4	4_39331610	39331610	G	0.3333	0.08824	A	5.915	0.01501	5.167	1
4	4_102691696	102691696	T	0.3333	0.08824	C	5.915	0.01501	5.167	1
6	6_6133252	6133252	A	0.3333	0.08824	G	5.915	0.01501	5.167	1
6	6_10375018	10375018	T	0.3333	0.08824	C	5.915	0.01501	5.167	1
10	10_17206446	17206446	C	0.3333	0.08824	T	5.915	0.01501	5.167	1
15	15_53175479	53175479	C	0.3333	0.08824	T	5.915	0.01501	5.167	1
15	15_53240975	53240975	T	0.3333	0.08824	C	5.915	0.01501	5.167	1
15	15_59881223	59881223	C	0.3333	0.08824	T	5.915	0.01501	5.167	1
15	15_59905520	59905520	T	0.3333	0.08824	C	5.915	0.01501	5.167	1
16	16_29676475	29676475	G	0.3333	0.08824	A	5.915	0.01501	5.167	1
16	16_68771052	68771052	T	0.3333	0.08824	G	5.915	0.01501	5.167	1
16	16_79548394	79548394	C	0.3333	0.08824	T	5.915	0.01501	5.167	1
16	16_79550236	79550236	A	0.3333	0.08824	G	5.915	0.01501	5.167	1
17	17_3977230	3977230	T	0.3333	0.08824	C	5.915	0.01501	5.167	1
18	18_45722798	45722798	C	0.3333	0.08824	A	5.915	0.01501	5.167	1
18	18_81703071	81703071	A	0.3333	0.08824	G	5.915	0.01501	5.167	1
20	20_5905437	5905437	A	0.3333	0.08824	G	5.915	0.01501	5.167	1
21	21_19402972	19402972	T	0.3333	0.08824	C	5.915	0.01501	5.167	1
21	21_30281366	30281366	C	0.3333	0.08824	T	5.915	0.01501	5.167	1
23	23_17609077	17609077	T	0.3333	0.08824	C	5.915	0.01501	5.167	1
25	25_24647368	24647368	A	0.3333	0.08824	G	5.915	0.01501	5.167	1
26	26_38567123	38567123	A	0.3333	0.08824	G	5.915	0.01501	5.167	1
29	29_10790191	10790191	C	0.3333	0.08824	T	5.915	0.01501	5.167	1
31	31_4181957	4181957	T	0.3333	0.08824	G	5.915	0.01501	5.167	1
32	32_57112563	57112563	G	0.3077	0.6333	T	5.916	0.01501	0.2573	1
23	23_17755565	17755565	C	0.07143	0.3235	T	5.889	0.01524	0.1608	1
24	24_34905454	34905454	C	0.07143	0.3235	T	5.889	0.01524	0.1608	1
4	4_70673159	70673159	C	0.2333	0.5294	T	5.869	0.01541	0.2705	1
5	5_34481581	34481581	G	0.2333	0.5294	A	5.869	0.01541	0.2705	1
5	5_73180621	73180621	T	0.2333	0.5294	G	5.869	0.01541	0.2705	1
7	7_84849471	84849471	A	0.2333	0.5294	G	5.869	0.01541	0.2705	1
14	14_35223848	35223848	T	0.2333	0.5294	C	5.869	0.01541	0.2705	1
15	15_40980322	40980322	T	0.2333	0.5294	G	5.869	0.01541	0.2705	1
15	15_51960976	51960976	A	0.2333	0.5294	G	5.869	0.01541	0.2705	1
16	16_12481434	12481434	A	0.2333	0.5294	G	5.869	0.01541	0.2705	1
17	17_43399060	43399060	T	0.2333	0.5294	C	5.869	0.01541	0.2705	1
18	18_55476961	55476961	T	0.2333	0.5294	C	5.869	0.01541	0.2705	1
24	24_5681743	5681743	G	0.2333	0.5294	A	5.869	0.01541	0.2705	1
24	24_24637729	24637729	C	0.2333	0.5294	T	5.869	0.01541	0.2705	1
3	3_4041452	4041452	G	0.03333	0.25	T	5.858	0.01551	0.1034	1
2	2_40642459	40642459	T	0	0.1765	G	5.842	0.01565	0	1
2	2_40642841	40642841	A	0	0.1765	C	5.842	0.01565	0	1
2	2_49317374	49317374	A	0	0.1765	G	5.842	0.01565	0	1
2	2_72753591	72753591	G	0	0.1765	T	5.842	0.01565	0	1
2	2_115986823	115986823	A	0	0.1765	G	5.842	0.01565	0	1
3	3_31426025	31426025	A	0	0.1765	G	5.842	0.01565	0	1
4	4_59991123	59991123	A	0	0.1765	G	5.842	0.01565	0	1
4	4_63119526	63119526	A	0	0.1765	G	5.842	0.01565	0	1
4	4_85360364	85360364	G	0	0.1765	A	5.842	0.01565	0	1
5	5_29996193	29996193	G	0	0.1765	A	5.842	0.01565	0	1
5	5_82367012	82367012	T	0	0.1765	C	5.842	0.01565	0	1
6	6_3108245	3108245	A	0	0.1765	G	5.842	0.01565	0	1
7	7_50396348	50396348	T	0	0.1765	C	5.842	0.01565	0	1
7	7_73083306	73083306	A	0	0.1765	G	5.842	0.01565	0	1
8	8_12769599	12769599	T	0	0.1765	C	5.842	0.01565	0	1
8	8_71329036	71329036	G	0	0.1765	T	5.842	0.01565	0	1
8	8_71383796	71383796	T	0	0.1765	C	5.842	0.01565	0	1
8	8_78146925	78146925	G	0	0.1765	A	5.842	0.01565	0	1
8	8_79669441	79669441	A	0	0.1765	G	5.842	0.01565	0	1
8	8_80493507	80493507	T	0	0.1765	C	5.842	0.01565	0	1
8	8_80593300	80593300	C	0	0.1765	T	5.842	0.01565	0	1
8	8_92699636	92699636	G	0	0.1765	A	5.842	0.01565	0	1
12	12_15407344	15407344	A	0	0.1765	G	5.842	0.01565	0	1
13	13_11673353	11673353	G	0	0.1765	A	5.842	0.01565	0	1
14	14_10566327	10566327	G	0	0.1765	T	5.842	0.01565	0	1
18	18_50235059	50235059	C	0	0.1765	T	5.842	0.01565	0	1
18	18_50304057	50304057	A	0	0.1765	G	5.842	0.01565	0	1
18	18_50366307	50366307	T	0	0.1765	C	5.842	0.01565	0	1
18	18_50504878	50504878	C	0	0.1765	T	5.842	0.01565	0	1
18	18_67808834	67808834	G	0	0.1765	A	5.842	0.01565	0	1
19	19_21756255	21756255	C	0	0.1765	A	5.842	0.01565	0	1
19	19_37557224	37557224	C	0	0.1765	T	5.842	0.01565	0	1
20	20_20080039	20080039	C	0	0.1765	A	5.842	0.01565	0	1
21	21_22257314	22257314	T	0	0.1765	G	5.842	0.01565	0	1
22	22_8472447	8472447	A	0	0.1765	G	5.842	0.01565	0	1
22	22_44485558	44485558	C	0	0.1765	T	5.842	0.01565	0	1
22	22_49861522	49861522	T	0	0.1765	C	5.842	0.01565	0	1
23	23_53049767	53049767	C	0	0.1765	T	5.842	0.01565	0	1
31	31_9074782	9074782	A	0	0.1765	G	5.842	0.01565	0	1
32	32_23471777	23471777	C	0	0.2	T	5.824	0.01581	0	1
32	32_67053254	67053254	C	0	0.2	T	5.824	0.01581	0	1
32	32_67072898	67072898	A	0	0.2	G	5.824	0.01581	0	1
32	32_73706324	73706324	C	0	0.2	A	5.824	0.01581	0	1
32	32_73710258	73710258	A	0	0.2	C	5.824	0.01581	0	1
32 3	2_118120005	118120005	A	0	0.2	G	5.824	0.01581	0	1
15	15_747861	747861	A	0.2308	0.02941	G	5.796	0.01606	9.9	1
32	32_25262407	25262407	T	0.1923	0.5	C	5.744	0.01655	0.2381	1
32	32_98017811	98017811	A	0.1923	0.5	C	5.744	0.01655	0.2381	1
32	32_33019319	33019319	A	0.6538	0.3333	G	5.731	0.01667	3.778	1
32	32_91062948	91062948	G	0.6538	0.3333	A	5.731	0.01667	3.778	1
32	32_91156095	91156095	C	0.6538	0.3333	T	5.731	0.01667	3.778	1
32 3	2_100865058	100865058	A	0.3462	0.6667	G	5.731	0.01667	0.2647	1
32 3	2_122230316	122230316	A	0.6538	0.3333	C	5.731	0.01667	3.778	1
32	32_54729912	54729912	C	0.4615	0.1667	A	5.728	0.01669	4.286	1
32	32_57197607	57197607	G	0.4615	0.1667	A	5.728	0.01669	4.286	1
32	32_90049243	90049243	G	0.4615	0.1667	A	5.728	0.01669	4.286	1
4	4_95748599	95748599	G	0.7143	0.4062	A	5.725	0.01672	3.654	1
1	1_161969211	161969211	A	0.1	0.3529	G	5.682	0.01714	0.2037	1
2	2_90561541	90561541	A	0.1	0.3529	G	5.682	0.01714	0.2037	1
3	3_62434604	62434604	G	0.1	0.3529	A	5.682	0.01714	0.2037	1
3	3_62504569	62504569	G	0.1	0.3529	A	5.682	0.01714	0.2037	1
3	3_62572582	62572582	A	0.1	0.3529	G	5.682	0.01714	0.2037	1
3	3_62756838	62756838	G	0.1	0.3529	A	5.682	0.01714	0.2037	1
4	4_39610338	39610338	G	0.1	0.3529	A	5.682	0.01714	0.2037	1
8	8_19244358	19244358	C	0.1	0.3529	T	5.682	0.01714	0.2037	1
8	8_25289865	25289865	G	0.1	0.3529	A	5.682	0.01714	0.2037	1
8	8_35030511	35030511	A	0.1	0.3529	G	5.682	0.01714	0.2037	1
9	9_49141498	49141498	T	0.1	0.3529	C	5.682	0.01714	0.2037	1
11	11_59838223	59838223	G	0.1	0.3529	A	5.682	0.01714	0.2037	1
17	17_9205315	9205315	G	0.1	0.3529	A	5.682	0.01714	0.2037	1
17	17_12636012	12636012	C	0.1	0.3529	T	5.682	0.01714	0.2037	1
17	17_13385903	13385903	A	0.1	0.3529	G	5.682	0.01714	0.2037	1
18	18_66064660	66064660	A	0.1	0.3529	G	5.682	0.01714	0.2037	1
18	18_82420945	82420945	C	0.1	0.3529	A	5.682	0.01714	0.2037	1
23	23_17100602	17100602	A	0.1	0.3529	C	5.682	0.01714	0.2037	1
23	23_17193316	17193316	G	0.1	0.3529	T	5.682	0.01714	0.2037	1
23	23_53987740	53987740	T	0.2333	0.03125	C	5.627	0.01769	9.435	1
32	32_53686497	53686497	C	0.6154	0.3	T	5.606	0.0179	3.733	1
32	32_78311890	78311890	C	0.6154	0.3	A	5.606	0.0179	3.733	1
32	32_78315610	78315610	G	0.6154	0.3	T	5.606	0.0179	3.733	1
32	32_53689552	53689552	T	0.5	0.2	C	5.592	0.01804	4	1
32	32_90690327	90690327	G	0.5	0.2	T	5.592	0.01804	4	1
2	2_87386344	87386344	G	0.1667	0.4412	T	5.59	0.01806	0.2533	1
2	2_87396524	87396524	T	0.1667	0.4412	C	5.59	0.01806	0.2533	1
4	4_76235730	76235730	A	0.1667	0.4412	C	5.59	0.01806	0.2533	1
5	5_95202027	95202027	A	0.1667	0.4412	G	5.59	0.01806	0.2533	1
6	6_11058233	11058233	A	0.1667	0.4412	G	5.59	0.01806	0.2533	1
8	8_66811037	66811037	A	0.1667	0.4412	G	5.59	0.01806	0.2533	1
8	8_75068730	75068730	G	0.1667	0.4412	A	5.59	0.01806	0.2533	1
8	8_85930077	85930077	T	0.1667	0.4412	C	5.59	0.01806	0.2533	1
8	8_86117039	86117039	T	0.1667	0.4412	C	5.59	0.01806	0.2533	1
8	8_92283692	92283692	G	0.1667	0.4412	A	5.59	0.01806	0.2533	1
8	8_92289846	92289846	A	0.1667	0.4412	G	5.59	0.01806	0.2533	1
9	9_60522182	60522182	G	0.1667	0.4412	T	5.59	0.01806	0.2533	1
10	10_57164233	57164233	T	0.1667	0.4412	C	5.59	0.01806	0.2533	1
14	14_84601388	84601388	T	0.1667	0.4412	C	5.59	0.01806	0.2533	1
15	15_80654797	80654797	T	0.1667	0.4412	C	5.59	0.01806	0.2533	1
15	15_80655175	80655175	C	0.1667	0.4412	T	5.59	0.01806	0.2533	1
15	15_80655309	80655309	G	0.1667	0.4412	A	5.59	0.01806	0.2533	1
16	16_34552364	34552364	C	0.1667	0.4412	T	5.59	0.01806	0.2533	1
17	17_15174421	15174421	T	0.1667	0.4412	C	5.59	0.01806	0.2533	1
18	18_2265150	2265150	C	0.1667	0.4412	T	5.59	0.01806	0.2533	1
18	18_28310177	28310177	A	0.1667	0.4412	G	5.59	0.01806	0.2533	1
18	18_40012486	40012486	C	0.1667	0.4412	T	5.59	0.01806	0.2533	1
23	23_38221500	38221500	A	0.1667	0.4412	G	5.59	0.01806	0.2533	1
24	24_23073331	23073331	G	0.1667	0.4412	T	5.59	0.01806	0.2533	1
30	30_28974365	28974365	T	0.1667	0.4412	C	5.59	0.01806	0.2533	1
1	1_170252869	170252869	A	0.2667	0.5588	G	5.578	0.01819	0.2871	1
4	4_3279712	3279712	T	0.2667	0.5588	C	5.578	0.01819	0.2871	1
5	5_51924404	51924404	A	0.2667	0.5588	G	5.578	0.01819	0.2871	1
8	8_68767438	68767438	G	0.2667	0.5588	A	5.578	0.01819	0.2871	1
8	8_76108182	76108182	G	0.7333	0.4412	A	5.578	0.01819	3.483	1
11	11_59820646	59820646	C	0.2667	0.5588	A	5.578	0.01819	0.2871	1
16	16_20717701	20717701	A	0.2667	0.5588	G	5.578	0.01819	0.2871	1
16	16_20717966	20717966	T	0.2667	0.5588	C	5.578	0.01819	0.2871	1
16	16_34541548	34541548	A	0.2667	0.5588	G	5.578	0.01819	0.2871	1
16	16_34545484	34545484	C	0.2667	0.5588	T	5.578	0.01819	0.2871	1
19	19_6211203	6211203	C	0.2667	0.5588	T	5.578	0.01819	0.2871	1
21	21_20046842	20046842	G	0.2667	0.5588	A	5.578	0.01819	0.2871	1
21	21_50704575	50704575	G	0.2667	0.5588	T	5.578	0.01819	0.2871	1
22	22_46857957	46857957	A	0.2667	0.5588	C	5.578	0.01819	0.2871	1
25	25_29869482	29869482	G	0.7333	0.4412	A	5.578	0.01819	3.483	1
4	4_32427605	32427605	C	0.3462	0.09375	T	5.569	0.01828	5.118	1
32	32_6473204	6473204	C	0.5769	0.2667	T	5.54	0.01859	3.75	1
32	32_32124279	32124279	T	0.5769	0.2667	C	5.54	0.01859	3.75	1
32	32_90647445	90647445	C	0.5769	0.2667	T	5.54	0.01859	3.75	1
32	32_53728361	53728361	G	0.5385	0.2333	A	5.533	0.01866	3.833	1
3	3_58940290	58940290	C	0.3667	0.1176	T	5.508	0.01893	4.342	1
3	3_73752453	73752453	G	0.3667	0.1176	A	5.508	0.01893	4.342	1
4	4_12456019	12456019	T	0.3667	0.1176	C	5.508	0.01893	4.342	1
4	4_37527614	37527614	T	0.3667	0.1176	C	5.508	0.01893	4.342	1
4	4_37609737	37609737	T	0.3667	0.1176	C	5.508	0.01893	4.342	1
4	4_37693333	37693333	T	0.3667	0.1176	C	5.508	0.01893	4.342	1
4	4_38350529	38350529	T	0.3667	0.1176	C	5.508	0.01893	4.342	1
4	4_38625012	38625012	G	0.3667	0.1176	A	5.508	0.01893	4.342	1
6	6_9497425	9497425	T	0.3667	0.1176	C	5.508	0.01893	4.342	1
6	6_9499799	9499799	T	0.3667	0.1176	G	5.508	0.01893	4.342	1
6	6_9499902	9499902	A	0.3667	0.1176	G	5.508	0.01893	4.342	1
6	6_9499961	9499961	T	0.3667	0.1176	C	5.508	0.01893	4.342	1
6	6_74862561	74862561	T	0.3667	0.1176	G	5.508	0.01893	4.342	1
7	7_89815184	89815184	G	0.3667	0.1176	A	5.508	0.01893	4.342	1
8	8_35850792	35850792	T	0.3667	0.1176	C	5.508	0.01893	4.342	1
8	8_51519949	51519949	G	0.3667	0.1176	T	5.508	0.01893	4.342	1
9	9_3029443	3029443	T	0.3667	0.1176	C	5.508	0.01893	4.342	1
10	10_94480	94480	T	0.3667	0.1176	C	5.508	0.01893	4.342	1
15	15_721825	721825	T	0.3667	0.1176	C	5.508	0.01893	4.342	1
15	15_45275121	45275121	A	0.3667	0.1176	C	5.508	0.01893	4.342	1
16	16_11466416	11466416	C	0.3667	0.1176	T	5.508	0.01893	4.342	1
16	16_11467882	11467882	G	0.3667	0.1176	A	5.508	0.01893	4.342	1
16	16_28468029	28468029	A	0.3667	0.1176	G	5.508	0.01893	4.342	1
16	16_28516338	28516338	G	0.3667	0.1176	A	5.508	0.01893	4.342	1
16	16_56905897	56905897	G	0.3667	0.1176	T	5.508	0.01893	4.342	1
17	17_30369755	30369755	C	0.3667	0.1176	T	5.508	0.01893	4.342	1
21	21_22327128	22327128	C	0.3667	0.1176	T	5.508	0.01893	4.342	1
25	25_8175053	8175053	C	0.3667	0.1176	T	5.508	0.01893	4.342	1
29	29_21145679	21145679	A	0.3667	0.1176	G	5.508	0.01893	4.342	1
31	31_5221387	5221387	A	0.3667	0.1176	G	5.508	0.01893	4.342	1
2	2_62530100	62530100	G	0	0.1765	A	5.471	0.01934	0	1
6	6_83884552	83884552	G	0	0.1667	A	5.455	0.01952	0	1
32	32_52032971	52032971	A	0.07692	0.3333	C	5.439	0.01969	0.1667	1
32 3	2_120182176	120182176	G	0.07692	0.3333	T	5.439	0.01969	0.1667	1
1	1_3267421	3267421	A	0.06667	0.2941	G	5.412	0.02	0.1714	1
1	1_80799171	80799171	C	0.06667	0.2941	T	5.412	0.02	0.1714	1
2	2_14463355	14463355	A	0.06667	0.2941	G	5.412	0.02	0.1714	1
2	2_41791334	41791334	G	0.06667	0.2941	A	5.412	0.02	0.1714	1
2	2_77362552	77362552	C	0.06667	0.2941	A	5.412	0.02	0.1714	1
2	2_87848078	87848078	C	0.06667	0.2941	T	5.412	0.02	0.1714	1
2	2_113046315	113046315	C	0.06667	0.2941	A	5.412	0.02	0.1714	1
3	3_89675539	89675539	A	0.06667	0.2941	C	5.412	0.02	0.1714	1
3	3_89675699	89675699	C	0.06667	0.2941	A	5.412	0.02	0.1714	1
5	5_17031376	17031376	G	0.06667	0.2941	A	5.412	0.02	0.1714	1
5	5_71453471	71453471	C	0.06667	0.2941	T	5.412	0.02	0.1714	1
6	6_5334711	5334711	T	0.06667	0.2941	C	5.412	0.02	0.1714	1
8	8_28139509	28139509	A	0.06667	0.2941	G	5.412	0.02	0.1714	1
8	8_28201824	28201824	T	0.06667	0.2941	C	5.412	0.02	0.1714	1
8	8_79554051	79554051	G	0.06667	0.2941	A	5.412	0.02	0.1714	1
8	8_85406344	85406344	T	0.06667	0.2941	C	5.412	0.02	0.1714	1
11	11_53554776	53554776	G	0.06667	0.2941	A	5.412	0.02	0.1714	1
15	15_24162258	24162258	T	0.06667	0.2941	C	5.412	0.02	0.1714	1
16	16_65496489	65496489	G	0.06667	0.2941	A	5.412	0.02	0.1714	1
16	16_68558406	68558406	T	0.06667	0.2941	C	5.412	0.02	0.1714	1
17	17_28951946	28951946	C	0.06667	0.2941	T	5.412	0.02	0.1714	1
18	18_305223	305223	G	0.06667	0.2941	T	5.412	0.02	0.1714	1
18	18_22099037	22099037	G	0.06667	0.2941	A	5.412	0.02	0.1714	1
18	18_67010090	67010090	A	0.06667	0.2941	C	5.412	0.02	0.1714	1
19	19_23347066	23347066	C	0.06667	0.2941	T	5.412	0.02	0.1714	1
19	19_23347293	23347293	C	0.06667	0.2941	T	5.412	0.02	0.1714	1
19	19_23349725	23349725	T	0.06667	0.2941	C	5.412	0.02	0.1714	1
19	19_23936035	23936035	G	0.06667	0.2941	A	5.412	0.02	0.1714	1
19	19_25889848	25889848	A	0.06667	0.2941	G	5.412	0.02	0.1714	1
20	20_3572302	3572302	A	0.06667	0.2941	G	5.412	0.02	0.1714	1
23	23_15598694	15598694	A	0.06667	0.2941	G	5.412	0.02	0.1714	1
23	23_16539594	16539594	G	0.06667	0.2941	T	5.412	0.02	0.1714	1
23	23_16708261	16708261	T	0.06667	0.2941	C	5.412	0.02	0.1714	1
23	23_17343110	17343110	C	0.06667	0.2941	T	5.412	0.02	0.1714	1
23	23_36513782	36513782	A	0.06667	0.2941	G	5.412	0.02	0.1714	1
23	23_36519471	36519471	G	0.06667	0.2941	T	5.412	0.02	0.1714	1
23	23_36617913	36617913	C	0.06667	0.2941	A	5.412	0.02	0.1714	1
23	23_36764695	36764695	G	0.06667	0.2941	A	5.412	0.02	0.1714	1
23	23_37028932	37028932	G	0.06667	0.2941	A	5.412	0.02	0.1714	1
23	23_37135848	37135848	G	0.06667	0.2941	A	5.412	0.02	0.1714	1
23	23_37273791	37273791	A	0.06667	0.2941	G	5.412	0.02	0.1714	1
23	23_39744324	39744324	T	0.06667	0.2941	G	5.412	0.02	0.1714	1
23	23_51988659	51988659	A	0.06667	0.2941	G	5.412	0.02	0.1714	1
25	25_1089017	1089017	T	0.06667	0.2941	G	5.412	0.02	0.1714	1
25	25_20827317	20827317	T	0.06667	0.2941	C	5.412	0.02	0.1714	1
29	29_28253260	28253260	T	0.06667	0.2941	C	5.412	0.02	0.1714	1
31	31_2370354	2370354	G	0.06667	0.2941	A	5.412	0.02	0.1714	1
32	32_54496038	54496038	T	0.1154	0.3929	C	5.405	0.02008	0.2016	1
1	1_74453044	74453044	G	0.03333	0.2353	A	5.379	0.02038	0.1121	1
1	1_81100968	81100968	A	0.03333	0.2353	C	5.379	0.02038	0.1121	1
1	1_125287062	125287062	T	0.03333	0.2353	C	5.379	0.02038	0.1121	1
1	1_167016856	167016856	C	0.03333	0.2353	T	5.379	0.02038	0.1121	1
1	1_167038538	167038538	C	0.03333	0.2353	T	5.379	0.02038	0.1121	1
5	5_72369497	72369497	A	0.03333	0.2353	G	5.379	0.02038	0.1121	1
5	5_94482164	94482164	T	0.03333	0.2353	C	5.379	0.02038	0.1121	1
6	6_67423573	67423573	T	0.03333	0.2353	G	5.379	0.02038	0.1121	1
6	6_67723189	67723189	C	0.03333	0.2353	T	5.379	0.02038	0.1121	1
6	6_79975241	79975241	G	0.03333	0.2353	A	5.379	0.02038	0.1121	1
8	8_14929569	14929569	T	0.03333	0.2353	C	5.379	0.02038	0.1121	1
8	8_27307573	27307573	T	0.03333	0.2353	C	5.379	0.02038	0.1121	1
8	8_82516658	82516658	C	0.03333	0.2353	T	5.379	0.02038	0.1121	1
8	8_86251273	86251273	A	0.03333	0.2353	G	5.379	0.02038	0.1121	1
8	8_90050145	90050145	G	0.03333	0.2353	T	5.379	0.02038	0.1121	1
8	8_90235567	90235567	T	0.03333	0.2353	C	5.379	0.02038	0.1121	1
9	9_53076343	53076343	T	0.03333	0.2353	G	5.379	0.02038	0.1121	1
11	11_52379255	52379255	A	0.03333	0.2353	G	5.379	0.02038	0.1121	1
16	16_61873694	61873694	A	0.03333	0.2353	G	5.379	0.02038	0.1121	1
17	17_39508435	39508435	C	0.03333	0.2353	T	5.379	0.02038	0.1121	1
17	17_73444207	73444207	T	0.03333	0.2353	C	5.379	0.02038	0.1121	1
18	18_15459535	15459535	A	0.03333	0.2353	G	5.379	0.02038	0.1121	1
18	18_29438755	29438755	A	0.03333	0.2353	C	5.379	0.02038	0.1121	1
18	18_67807651	67807651	C	0.03333	0.2353	T	5.379	0.02038	0.1121	1
19	19_20492889	20492889	T	0.03333	0.2353	C	5.379	0.02038	0.1121	1
19	19_56221764	56221764	G	0.03333	0.2353	T	5.379	0.02038	0.1121	1
22	22_7540830	7540830	T	0.03333	0.2353	C	5.379	0.02038	0.1121	1
23	23_22261943	22261943	A	0.03333	0.2353	G	5.379	0.02038	0.1121	1
23	23_22442706	22442706	G	0.03333	0.2353	A	5.379	0.02038	0.1121	1
23	23_36389301	36389301	C	0.03333	0.2353	T	5.379	0.02038	0.1121	1
23	23_39127991	39127991	T	0.03333	0.2353	C	5.379	0.02038	0.1121	1
24	24_24493202	24493202	T	0.03333	0.2353	C	5.379	0.02038	0.1121	1
24	24_25224292	25224292	T	0.03333	0.2353	C	5.379	0.02038	0.1121	1
29	29_26152238	26152238	C	0.03333	0.2353	T	5.379	0.02038	0.1121	1
31	31_23869434	23869434	C	0.03333	0.2353	T	5.379	0.02038	0.1121	1
31	31_23918452	23918452	G	0.03333	0.2353	T	5.379	0.02038	0.1121	1
31	31_24051389	24051389	T	0.03333	0.2353	C	5.379	0.02038	0.1121	1
5	5_29589914	29589914	A	0.03571	0.25	C	5.378	0.02039	0.1111	1
4	4_9626480	9626480	G	0.2143	0.5	A	5.372	0.02047	0.2727	1
4	4_9626864	9626864	G	0.2143	0.5	A	5.372	0.02047	0.2727	1
25	25_30475096	30475096	G	0.2143	0.5	T	5.372	0.02047	0.2727	1
16	16_25688259	25688259	C	0.1154	0.3824	T	5.37	0.02049	0.2107	1
6	6_45237970	45237970	A	0.3333	0.09375	G	5.363	0.02056	4.833	1
5	5_35494733	35494733	T	0.375	0.1176	G	5.358	0.02062	4.5	1
15	15_45372311	45372311	T	0.3214	0.08824	C	5.349	0.02073	4.895	1
15	15_53298709	53298709	A	0.3214	0.08824	G	5.349	0.02073	4.895	1
32	32_81789150	81789150	T	0.2308	0.5333	C	5.346	0.02077	0.2625	1
32	32_81867530	81867530	C	0.2308	0.5333	T	5.346	0.02077	0.2625	1
1	1_128662764	128662764	C	0.3	0.5882	T	5.343	0.0208	0.3	1
2	2_97634986	97634986	C	0.3	0.5882	T	5.343	0.0208	0.3	1
2	2_97642160	97642160	C	0.3	0.5882	T	5.343	0.0208	0.3	1
2	2_99507282	99507282	A	0.3	0.5882	G	5.343	0.0208	0.3	1
2	2_104311976	104311976	C	0.7	0.4118	T	5.343	0.0208	3.333	1
3	3_77970173	77970173	A	0.3	0.5882	G	5.343	0.0208	0.3	1
3	3_78001601	78001601	G	0.3	0.5882	A	5.343	0.0208	0.3	1
4	4_34202882	34202882	G	0.3	0.5882	A	5.343	0.0208	0.3	1
8	8_71751104	71751104	T	0.3	0.5882	C	5.343	0.0208	0.3	1
8	8_72645173	72645173	C	0.3	0.5882	T	5.343	0.0208	0.3	1
8	8_91804295	91804295	T	0.3	0.5882	C	5.343	0.0208	0.3	1
8	8_92623707	92623707	T	0.3	0.5882	C	5.343	0.0208	0.3	1
10	10_58667764	58667764	T	0.3	0.5882	C	5.343	0.0208	0.3	1
10	10_76050343	76050343	T	0.3	0.5882	C	5.343	0.0208	0.3	1
15	15_41096651	41096651	T	0.3	0.5882	C	5.343	0.0208	0.3	1
17	17_27045195	27045195	T	0.3	0.5882	C	5.343	0.0208	0.3	1
17	17_27048616	27048616	G	0.3	0.5882	A	5.343	0.0208	0.3	1
17	17_75948452	75948452	C	0.3	0.5882	T	5.343	0.0208	0.3	1
23	23_22115606	22115606	A	0.3	0.5882	C	5.343	0.0208	0.3	1
24	24_22602023	22602023	C	0.3	0.5882	T	5.343	0.0208	0.3	1
25	25_17124935	17124935	A	0.3	0.5882	G	5.343	0.0208	0.3	1
25	25_28826071	28826071	A	0.3	0.5882	C	5.343	0.0208	0.3	1
26	26_18612370	18612370	A	0.3	0.5882	G	5.343	0.0208	0.3	1
31	31_7386342	7386342	T	0.7	0.4118	C	5.343	0.0208	3.333	1
32	32_7959696	7959696	A	0.3077	0.06897	C	5.252	0.02192	6	1
17	17_40117487	40117487	T	0.2143	0.02941	G	5.24	0.02208	9	1
3	3_25496451	25496451	C	0.4	0.1471	T	5.227	0.02224	3.867	1
3	3_84446757	84446757	C	0.4	0.1471	A	5.227	0.02224	3.867	1
5	5_76846015	76846015	G	0.4	0.1471	A	5.227	0.02224	3.867	1
5	5_80551029	80551029	C	0.4	0.1471	T	5.227	0.02224	3.867	1
6	6_77513657	77513657	G	0.4	0.1471	A	5.227	0.02224	3.867	1
8	8_21743908	21743908	T	0.4	0.1471	C	5.227	0.02224	3.867	1
8	8_42453413	42453413	T	0.4	0.1471	C	5.227	0.02224	3.867	1
8	8_43175494	43175494	A	0.4	0.1471	G	5.227	0.02224	3.867	1
9	9_54087177	54087177	C	0.4	0.1471	T	5.227	0.02224	3.867	1
9	9_77616249	77616249	C	0.4	0.1471	T	5.227	0.02224	3.867	1
10	10_58519527	58519527	C	0.4	0.1471	T	5.227	0.02224	3.867	1
11	11_16505498	16505498	T	0.4	0.1471	C	5.227	0.02224	3.867	1
14	14_7759435	7759435	A	0.4	0.1471	G	5.227	0.02224	3.867	1
15	15_27393963	27393963	A	0.4	0.1471	G	5.227	0.02224	3.867	1
15	15_60498665	60498665	G	0.4	0.1471	T	5.227	0.02224	3.867	1
16	16_67493791	67493791	A	0.4	0.1471	G	5.227	0.02224	3.867	1
16	16_67494228	67494228	A	0.4	0.1471	C	5.227	0.02224	3.867	1
17	17_2691529	2691529	C	0.4	0.1471	T	5.227	0.02224	3.867	1
17	17_11714936	11714936	A	0.4	0.1471	C	5.227	0.02224	3.867	1
17	17_11736070	11736070	G	0.4	0.1471	A	5.227	0.02224	3.867	1
17	17_11820921	11820921	G	0.4	0.1471	A	5.227	0.02224	3.867	1
17	17_11847907	11847907	G	0.4	0.1471	A	5.227	0.02224	3.867	1
18	18_8535293	8535293	C	0.4	0.1471	T	5.227	0.02224	3.867	1
20	20_23091241	23091241	A	0.4	0.1471	G	5.227	0.02224	3.867	1
20	20_23091371	23091371	C	0.4	0.1471	T	5.227	0.02224	3.867	1
20	20_23093053	23093053	T	0.4	0.1471	C	5.227	0.02224	3.867	1
23	23_20088602	20088602	C	0.4	0.1471	T	5.227	0.02224	3.867	1
27	27_9731689	9731689	T	0.4	0.1471	C	5.227	0.02224	3.867	1
29	29_2749481	2749481	T	0.4	0.1471	C	5.227	0.02224	3.867	1
2	2_1662424	1662424	C	0.2667	0.05882	T	5.222	0.0223	5.818	1
2	2_1987777	1987777	A	0.2667	0.05882	G	5.222	0.0223	5.818	1
2	2_2023342	2023342	A	0.2667	0.05882	G	5.222	0.0223	5.818	1
2	2_14122885	14122885	T	0.2667	0.05882	C	5.222	0.0223	5.818	1
2	2_35035094	35035094	T	0.2667	0.05882	C	5.222	0.0223	5.818	1
2	2_95488372	95488372	A	0.2667	0.05882	C	5.222	0.0223	5.818	1
2	2_103285313	103285313	T	0.2667	0.05882	C	5.222	0.0223	5.818	1
2	2_104018622	104018622	T	0.2667	0.05882	C	5.222	0.0223	5.818	1
2	2_116046028	116046028	A	0.2667	0.05882	G	5.222	0.0223	5.818	1
3	3_92899495	92899495	A	0.2667	0.05882	G	5.222	0.0223	5.818	1
4	4_5226246	5226246	A	0.2667	0.05882	C	5.222	0.0223	5.818	1
4	4_14538455	14538455	G	0.2667	0.05882	T	5.222	0.0223	5.818	1
4	4_14549836	14549836	A	0.2667	0.05882	C	5.222	0.0223	5.818	1
4	4_68509682	68509682	A	0.2667	0.05882	G	5.222	0.0223	5.818	1
4	4_68715168	68715168	C	0.2667	0.05882	T	5.222	0.0223	5.818	1
4	4_73501286	73501286	G	0.2667	0.05882	A	5.222	0.0223	5.818	1
4	4_97473326	97473326	A	0.2667	0.05882	G	5.222	0.0223	5.818	1
5	5_12913539	12913539	A	0.2667	0.05882	G	5.222	0.0223	5.818	1
6	6_1158903	1158903	C	0.2667	0.05882	T	5.222	0.0223	5.818	1
6	6_10161499	10161499	G	0.2667	0.05882	A	5.222	0.0223	5.818	1
7	7_34806577	34806577	T	0.2667	0.05882	C	5.222	0.0223	5.818	1
7	7_57337205	57337205	T	0.2667	0.05882	C	5.222	0.0223	5.818	1
7	7_59580579	59580579	T	0.2667	0.05882	C	5.222	0.0223	5.818	1
8	8_26535834	26535834	C	0.2667	0.05882	T	5.222	0.0223	5.818	1
9	9_8437260	8437260	A	0.2667	0.05882	G	5.222	0.0223	5.818	1
9	9_22630127	22630127	C	0.2667	0.05882	T	5.222	0.0223	5.818	1
9	9_39109763	39109763	C	0.2667	0.05882	T	5.222	0.0223	5.818	1
10	10_81697088	81697088	A	0.2667	0.05882	G	5.222	0.0223	5.818	1
11	11_59256072	59256072	A	0.2667	0.05882	G	5.222	0.0223	5.818	1
13	13_7547750	7547750	G	0.2667	0.05882	A	5.222	0.0223	5.818	1
13	13_27832343	27832343	G	0.2667	0.05882	A	5.222	0.0223	5.818	1
14	14_24650871	24650871	T	0.2667	0.05882	C	5.222	0.0223	5.818	1
16	16_50296695	50296695	G	0.2667	0.05882	A	5.222	0.0223	5.818	1
16	16_50296903	50296903	G	0.2667	0.05882	A	5.222	0.0223	5.818	1
18	18_4952084	4952084	C	0.2667	0.05882	T	5.222	0.0223	5.818	1
18	18_16896942	16896942	C	0.2667	0.05882	T	5.222	0.0223	5.818	1
18	18_72191027	72191027	T	0.2667	0.05882	C	5.222	0.0223	5.818	1
19	19_36076176	36076176	C	0.2667	0.05882	T	5.222	0.0223	5.818	1
23	23_21618908	21618908	C	0.2667	0.05882	T	5.222	0.0223	5.818	1
28	28_35189172	35189172	A	0.2667	0.05882	G	5.222	0.0223	5.818	1
29	29_2153653	2153653	G	0.2667	0.05882	A	5.222	0.0223	5.818	1
31	31_13091578	13091578	G	0.2667	0.05882	A	5.222	0.0223	5.818	1
18	18_15673517	15673517	A	0.2333	0.03333	G	5.192	0.02269	8.826	1
32	32_95303131	95303131	G	0.16	0	A	5.176	0.02289	NA	1
1	1_109512803	109512803	T	0.2	0.4706	C	5.173	0.02294	0.2812	1
2	2_73893666	73893666	T	0.2	0.4706	C	5.173	0.02294	0.2812	1
2	2_90526834	90526834	G	0.2	0.4706	A	5.173	0.02294	0.2812	1
2	2_109511761	109511761	T	0.2	0.4706	C	5.173	0.02294	0.2812	1
6	6_14142181	14142181	T	0.2	0.4706	C	5.173	0.02294	0.2812	1
6	6_18037004	18037004	C	0.2	0.4706	A	5.173	0.02294	0.2812	1
8	8_62847644	62847644	C	0.2	0.4706	T	5.173	0.02294	0.2812	1
8	8_65018343	65018343	A	0.2	0.4706	G	5.173	0.02294	0.2812	1
8	8_86115494	86115494	C	0.2	0.4706	T	5.173	0.02294	0.2812	1
10	10_15609229	15609229	T	0.2	0.4706	G	5.173	0.02294	0.2812	1
14	14_80834852	80834852	A	0.2	0.4706	C	5.173	0.02294	0.2812	1
15	15_38971351	38971351	A	0.2	0.4706	G	5.173	0.02294	0.2812	1
16	16_24450133	24450133	C	0.2	0.4706	T	5.173	0.02294	0.2812	1
16	16_53663824	53663824	A	0.2	0.4706	G	5.173	0.02294	0.2812	1
16	16_86474925	86474925	C	0.2	0.4706	A	5.173	0.02294	0.2812	1
17	17_11453784	11453784	G	0.2	0.4706	A	5.173	0.02294	0.2812	1
17	17_15505809	15505809	G	0.2	0.4706	T	5.173	0.02294	0.2812	1
18	18_23864545	23864545	C	0.2	0.4706	A	5.173	0.02294	0.2812	1
18	18_25587180	25587180	G	0.2	0.4706	A	5.173	0.02294	0.2812	1
19	19_6287861	6287861	C	0.2	0.4706	T	5.173	0.02294	0.2812	1
19	19_6360549	6360549	A	0.2	0.4706	G	5.173	0.02294	0.2812	1
19	19_6630936	6630936	A	0.2	0.4706	G	5.173	0.02294	0.2812	1
19	19_6721898	6721898	A	0.2	0.4706	C	5.173	0.02294	0.2812	1
19	19_17968285	17968285	G	0.2	0.4706	A	5.173	0.02294	0.2812	1
21	21_38052030	38052030	T	0.2	0.4706	C	5.173	0.02294	0.2812	1
25	25_15924328	15924328	G	0.2	0.4706	A	5.173	0.02294	0.2812	1
26	26_38276194	38276194	C	0.2	0.4706	A	5.173	0.02294	0.2812	1
30	30_676807	676807	G	0.2	0.4706	A	5.173	0.02294	0.2812	1
17	17_14614060	14614060	T	0.6429	0.3529	C	5.168	0.02301	3.3	1
1	1_159867262	159867262	T	0.6667	0.3824	C	5.158	0.02314	3.231	1
2	2_93886540	93886540	G	0.6667	0.3824	A	5.158	0.02314	3.231	1
2	2_93886796	93886796	C	0.6667	0.3824	T	5.158	0.02314	3.231	1
2	2_119482187	119482187	C	0.3333	0.6176	T	5.158	0.02314	0.3095	1
2	2_119522852	119522852	C	0.3333	0.6176	T	5.158	0.02314	0.3095	1
4	4_14677124	14677124	A	0.3333	0.6176	G	5.158	0.02314	0.3095	1
4	4_75418168	75418168	A	0.6667	0.3824	G	5.158	0.02314	3.231	1
5	5_91229049	91229049	T	0.6667	0.3824	C	5.158	0.02314	3.231	1
5	5_95169062	95169062	C	0.3333	0.6176	A	5.158	0.02314	0.3095	1
7	7_81176219	81176219	T	0.3333	0.6176	C	5.158	0.02314	0.3095	1
8	8_88533706	88533706	T	0.6667	0.3824	C	5.158	0.02314	3.231	1
10	10_59973658	59973658	T	0.3333	0.6176	C	5.158	0.02314	0.3095	1
11	11_53127376	53127376	C	0.6667	0.3824	T	5.158	0.02314	3.231	1
14	14_13834861	13834861	G	0.6667	0.3824	T	5.158	0.02314	3.231	1
14	14_92177463	92177463	C	0.3333	0.6176	T	5.158	0.02314	0.3095	1
15	15_47320665	47320665	C	0.3333	0.6176	T	5.158	0.02314	0.3095	1
16	16_62109848	62109848	C	0.6667	0.3824	T	5.158	0.02314	3.231	1
17	17_15221009	15221009	C	0.6667	0.3824	T	5.158	0.02314	3.231	1
18	18_17982763	17982763	T	0.3333	0.6176	C	5.158	0.02314	0.3095	1
20	20_19698277	19698277	G	0.3333	0.6176	T	5.158	0.02314	0.3095	1
22	22_18630438	18630438	C	0.3333	0.6176	T	5.158	0.02314	0.3095	1
22	22_18630734	18630734	A	0.3333	0.6176	G	5.158	0.02314	0.3095	1
22	22_18706848	18706848	A	0.3333	0.6176	G	5.158	0.02314	0.3095	1
22	22_41201266	41201266	C	0.3333	0.6176	T	5.158	0.02314	0.3095	1
24	24_26892545	26892545	T	0.6667	0.3824	G	5.158	0.02314	3.231	1
24	24_26906925	26906925	T	0.6667	0.3824	C	5.158	0.02314	3.231	1
24	24_34964010	34964010	G	0.6667	0.3824	T	5.158	0.02314	3.231	1
25	25_1149014	1149014	A	0.3333	0.6176	G	5.158	0.02314	0.3095	1
25	25_26891173	26891173	G	0.6667	0.3824	A	5.158	0.02314	3.231	1
30	30_821268	821268	C	0.3333	0.6176	T	5.158	0.02314	0.3095	1
32	32_32770146	32770146	A	0.1538	0.4333	G	5.146	0.0233	0.2378	1
32	32_35251266	35251266	A	0.1538	0.4333	G	5.146	0.0233	0.2378	1
32	32_87287547	87287547	T	0.1538	0.4333	C	5.146	0.0233	0.2378	1
32 3	2_101027036	101027036	A	0.1538	0.4333	G	5.146	0.0233	0.2378	1
32	32_6508830	6508830	A	0.08	0.3333	C	5.13	0.02351	0.1739	1
32	32_99723283	99723283	C	0.04	0.2667	A	5.119	0.02366	0.1146	1
8	8_75624576	75624576	G	0	0.1562	A	5.099	0.02394	0	1
23	23_47270418	47270418	G	0.6154	0.3235	A	5.071	0.02433	3.345	1
1	1_79592692	79592692	A	0.1333	0.3824	G	5.066	0.02439	0.2485	1
1	1_109791349	109791349	C	0.1333	0.3824	T	5.066	0.02439	0.2485	1
1	1_109792388	109792388	G	0.1333	0.3824	A	5.066	0.02439	0.2485	1
2	2_37497286	37497286	A	0.1333	0.3824	G	5.066	0.02439	0.2485	1
2	2_50241717	50241717	T	0.1333	0.3824	C	5.066	0.02439	0.2485	1
2	2_88484400	88484400	C	0.1333	0.3824	A	5.066	0.02439	0.2485	1
2	2_90409692	90409692	C	0.1333	0.3824	T	5.066	0.02439	0.2485	1
3	3_56254198	56254198	C	0.1333	0.3824	A	5.066	0.02439	0.2485	1
4	4_27259435	27259435	C	0.1333	0.3824	T	5.066	0.02439	0.2485	1
5	5_86079549	86079549	A	0.1333	0.3824	G	5.066	0.02439	0.2485	1
6	6_21483552	21483552	T	0.1333	0.3824	C	5.066	0.02439	0.2485	1
8	8_66076516	66076516	G	0.1333	0.3824	T	5.066	0.02439	0.2485	1
8	8_71260090	71260090	C	0.1333	0.3824	T	5.066	0.02439	0.2485	1
8	8_71260358	71260358	G	0.1333	0.3824	A	5.066	0.02439	0.2485	1
8	8_79395811	79395811	C	0.1333	0.3824	A	5.066	0.02439	0.2485	1
8	8_88461307	88461307	T	0.1333	0.3824	C	5.066	0.02439	0.2485	1
10	10_68847018	68847018	G	0.1333	0.3824	A	5.066	0.02439	0.2485	1
14	14_16155088	16155088	G	0.1333	0.3824	A	5.066	0.02439	0.2485	1
15	15_61398479	61398479	G	0.1333	0.3824	A	5.066	0.02439	0.2485	1
16	16_8866734	8866734	T	0.1333	0.3824	G	5.066	0.02439	0.2485	1
16	16_62991232	62991232	C	0.1333	0.3824	T	5.066	0.02439	0.2485	1
18	18_22723787	22723787	C	0.1333	0.3824	T	5.066	0.02439	0.2485	1
19	19_23935975	23935975	T	0.1333	0.3824	C	5.066	0.02439	0.2485	1
19	19_38747779	38747779	C	0.1333	0.3824	T	5.066	0.02439	0.2485	1
21	21_26302660	26302660	G	0.1333	0.3824	A	5.066	0.02439	0.2485	1
21	21_29357328	29357328	A	0.1333	0.3824	G	5.066	0.02439	0.2485	1
23	23_36221129	36221129	G	0.1333	0.3824	T	5.066	0.02439	0.2485	1
23	23_55286273	55286273	C	0.1333	0.3824	T	5.066	0.02439	0.2485	1
23	23_55290334	55290334	C	0.1333	0.3824	T	5.066	0.02439	0.2485	1
24	24_39290203	39290203	C	0.1333	0.3824	T	5.066	0.02439	0.2485	1
28	28_26178736	26178736	G	0.1333	0.3824	T	5.066	0.02439	0.2485	1
29	29_24134860	24134860	T	0.1333	0.3824	C	5.066	0.02439	0.2485	1
1	1_75458447	75458447	A	0.4333	0.1765	G	5.038	0.0248	3.569	1
1	1_75461775	75461775	A	0.4333	0.1765	G	5.038	0.0248	3.569	1
1	1_145834994	145834994	T	0.4333	0.1765	C	5.038	0.0248	3.569	1
2	2_39571180	39571180	T	0.4333	0.1765	C	5.038	0.0248	3.569	1
2	2_74069191	74069191	C	0.4333	0.1765	T	5.038	0.0248	3.569	1
3	3_34005755	34005755	A	0.4333	0.1765	C	5.038	0.0248	3.569	1
3	3_34160316	34160316	T	0.4333	0.1765	C	5.038	0.0248	3.569	1
3	3_73389475	73389475	T	0.4333	0.1765	C	5.038	0.0248	3.569	1
4	4_29210590	29210590	A	0.4333	0.1765	G	5.038	0.0248	3.569	1
4	4_57765123	57765123	C	0.4333	0.1765	T	5.038	0.0248	3.569	1
5	5_75123076	75123076	T	0.4333	0.1765	C	5.038	0.0248	3.569	1
6	6_75067107	75067107	T	0.4333	0.1765	C	5.038	0.0248	3.569	1
8	8_49760401	49760401	C	0.4333	0.1765	T	5.038	0.0248	3.569	1
8	8_52166005	52166005	A	0.4333	0.1765	G	5.038	0.0248	3.569	1
9	9_32840526	32840526	C	0.4333	0.1765	T	5.038	0.0248	3.569	1
9	9_54530952	54530952	C	0.4333	0.1765	T	5.038	0.0248	3.569	1
10	10_46546924	46546924	A	0.4333	0.1765	G	5.038	0.0248	3.569	1
10	10_57643845	57643845	T	0.4333	0.1765	C	5.038	0.0248	3.569	1
10	10_58997563	58997563	T	0.4333	0.1765	C	5.038	0.0248	3.569	1
10	10_60973740	60973740	T	0.4333	0.1765	G	5.038	0.0248	3.569	1
11	11_34657542	34657542	T	0.4333	0.1765	C	5.038	0.0248	3.569	1
15	15_19694008	19694008	T	0.4333	0.1765	G	5.038	0.0248	3.569	1
16	16_10672664	10672664	C	0.4333	0.1765	T	5.038	0.0248	3.569	1
16	16_11520613	11520613	T	0.4333	0.1765	C	5.038	0.0248	3.569	1
16	16_40859711	40859711	A	0.4333	0.1765	C	5.038	0.0248	3.569	1
16	16_78520320	78520320	T	0.4333	0.1765	G	5.038	0.0248	3.569	1
20	20_1007099	1007099	A	0.4333	0.1765	G	5.038	0.0248	3.569	1
21	21_50006362	50006362	G	0.4333	0.1765	A	5.038	0.0248	3.569	1
22	22_20335209	20335209	T	0.4333	0.1765	C	5.038	0.0248	3.569	1
23	23_11307585	11307585	A	0.4333	0.1765	C	5.038	0.0248	3.569	1
26	26_30162647	30162647	A	0.4333	0.1765	G	5.038	0.0248	3.569	1
26	26_30165857	30165857	C	0.4333	0.1765	T	5.038	0.0248	3.569	1
28	28_32765036	32765036	G	0.4333	0.1765	A	5.038	0.0248	3.569	1
29	29_3896813	3896813	A	0.4333	0.1765	C	5.038	0.0248	3.569	1
31	31_5221210	5221210	C	0.3571	0.1176	T	5.038	0.0248	4.167	1
32	32_54404185	54404185	C	0.2692	0.5667	T	5.032	0.02489	0.2817	1
32	32_14166078	14166078	T	0.24	0.03448	C	5.026	0.02497	8.842	1
4	4_61118263	61118263	T	0.5	0.2188	C	5.023	0.02502	3.571	1
1	1_137780080	137780080	A	0.3667	0.6471	C	5.017	0.0251	0.3158	1
2	2_3366971	3366971	C	0.6333	0.3529	T	5.017	0.0251	3.167	1
2	2_5945319	5945319	T	0.6333	0.3529	G	5.017	0.0251	3.167	1
2	2_50446381	50446381	G	0.3667	0.6471	A	5.017	0.0251	0.3158	1
2	2_83778777	83778777	C	0.6333	0.3529	T	5.017	0.0251	3.167	1
2	2_83782466	83782466	A	0.6333	0.3529	G	5.017	0.0251	3.167	1
2	2_83782727	83782727	A	0.6333	0.3529	C	5.017	0.0251	3.167	1
2	2_103285754	103285754	G	0.6333	0.3529	A	5.017	0.0251	3.167	1
2	2_116465026	116465026	T	0.3667	0.6471	C	5.017	0.0251	0.3158	1
2	2_116466442	116466442	C	0.3667	0.6471	T	5.017	0.0251	0.3158	1
3	3_25311662	25311662	A	0.6333	0.3529	G	5.017	0.0251	3.167	1
3	3_78081032	78081032	C	0.6333	0.3529	T	5.017	0.0251	3.167	1
4	4_79322927	79322927	T	0.6333	0.3529	C	5.017	0.0251	3.167	1
5	5_70979375	70979375	A	0.6333	0.3529	G	5.017	0.0251	3.167	1
7	7_75064004	75064004	G	0.6333	0.3529	A	5.017	0.0251	3.167	1
8	8_34988337	34988337	A	0.6333	0.3529	C	5.017	0.0251	3.167	1
8	8_92631173	92631173	C	0.6333	0.3529	T	5.017	0.0251	3.167	1
10	10_44822267	44822267	A	0.6333	0.3529	G	5.017	0.0251	3.167	1
10	10_54542375	54542375	T	0.3667	0.6471	C	5.017	0.0251	0.3158	1
10	10_58736515	58736515	A	0.3667	0.6471	G	5.017	0.0251	0.3158	1
11	11_34182651	34182651	T	0.3667	0.6471	C	5.017	0.0251	0.3158	1
14	14_44330762	44330762	T	0.3667	0.6471	C	5.017	0.0251	0.3158	1
14	14_86176627	86176627	T	0.6333	0.3529	C	5.017	0.0251	3.167	1
18	18_24674961	24674961	A	0.6333	0.3529	G	5.017	0.0251	3.167	1
21	21_16066331	16066331	G	0.6333	0.3529	A	5.017	0.0251	3.167	1
25	25_28826304	28826304	G	0.6333	0.3529	T	5.017	0.0251	3.167	1
28	28_28365335	28365335	G	0.6333	0.3529	A	5.017	0.0251	3.167	1
31	31_9851473	9851473	C	0.6333	0.3529	T	5.017	0.0251	3.167	1
19	19_57105614	57105614	T	0.1923	0.4706	C	5.015	0.02513	0.2679	1
32	32_27622280	27622280	T	0.3462	0.1	G	5.013	0.02516	4.765	1
28	28_36190648	36190648	G	0.6071	0.3235	A	4.987	0.02554	3.231	1
18	18_57492	57492	T	0.25	0.5294	G	4.982	0.02562	0.2963	1
32	32_79979058	79979058	A	0.1538	0	G	4.97	0.02578	NA	1
32	32_79979395	79979395	T	0.1538	0	C	4.97	0.02578	NA	1
32	32_79979738	79979738	C	0.1538	0	T	4.97	0.02578	NA	1
32	32_79983234	79983234	A	0.1538	0	G	4.97	0.02578	NA	1
32	32_79983620	79983620	A	0.1538	0	G	4.97	0.02578	NA	1
32	32_83357544	83357544	A	0.1538	0	G	4.97	0.02578	NA	1
32	32_83376678	83376678	C	0.1538	0	T	4.97	0.02578	NA	1
32	32_18180433	18180433	T	0.2308	0.03333	C	4.964	0.02588	8.7	1
32	32_76528491	76528491	T	0.2308	0.03333	C	4.964	0.02588	8.7	1
32	32_98235247	98235247	T	0.2308	0.03333	C	4.964	0.02588	8.7	1
32	32_98266339	98266339	A	0.2308	0.03333	G	4.964	0.02588	8.7	1
32	32_98737713	98737713	G	0.2308	0.03333	A	4.964	0.02588	8.7	1
32 3	2_105840424	105840424	G	0.2308	0.03333	A	4.964	0.02588	8.7	1
32	32_54572486	54572486	G	0.44	0.1667	A	4.939	0.02626	3.929	1
32	32_81391335	81391335	A	0.44	0.1667	G	4.939	0.02626	3.929	1
2	2_8765197	8765197	T	0.03571	0.2353	C	4.929	0.02641	0.1204	1
1	1_35063486	35063486	A	0.4667	0.2059	C	4.916	0.0266	3.375	1
1	1_85004676	85004676	A	0.4667	0.2059	G	4.916	0.0266	3.375	1
1	1_176229370	176229370	C	0.4667	0.2059	T	4.916	0.0266	3.375	1
2	2_14525705	14525705	A	0.4667	0.2059	C	4.916	0.0266	3.375	1
2	2_14594773	14594773	C	0.4667	0.2059	T	4.916	0.0266	3.375	1
2	2_109885344	109885344	A	0.4667	0.2059	G	4.916	0.0266	3.375	1
3	3_25388789	25388789	G	0.4667	0.2059	A	4.916	0.0266	3.375	1
4	4_12752604	12752604	T	0.4667	0.2059	G	4.916	0.0266	3.375	1
5	5_67236812	67236812	C	0.4667	0.2059	T	4.916	0.0266	3.375	1
5	5_80249098	80249098	G	0.4667	0.2059	A	4.916	0.0266	3.375	1
5	5_85508967	85508967	A	0.4667	0.2059	G	4.916	0.0266	3.375	1
6	6_5474571	5474571	C	0.4667	0.2059	T	4.916	0.0266	3.375	1
10	10_59025827	59025827	T	0.4667	0.2059	C	4.916	0.0266	3.375	1
14	14_1660788	1660788	A	0.4667	0.2059	G	4.916	0.0266	3.375	1
14	14_10373011	10373011	G	0.4667	0.2059	A	4.916	0.0266	3.375	1
15	15_51958226	51958226	A	0.4667	0.2059	G	4.916	0.0266	3.375	1
16	16_29120071	29120071	T	0.4667	0.2059	G	4.916	0.0266	3.375	1
16	16_67439149	67439149	T	0.4667	0.2059	C	4.916	0.0266	3.375	1
22	22_44163859	44163859	A	0.4667	0.2059	G	4.916	0.0266	3.375	1
22	22_46723459	46723459	T	0.4667	0.2059	C	4.916	0.0266	3.375	1
23	23_35069605	35069605	C	0.4667	0.2059	T	4.916	0.0266	3.375	1
23	23_50980941	50980941	T	0.4667	0.2059	G	4.916	0.0266	3.375	1
24	24_22487680	22487680	G	0.4667	0.2059	A	4.916	0.0266	3.375	1
25	25_25292122	25292122	G	0.4667	0.2059	T	4.916	0.0266	3.375	1
28	28_811448	811448	G	0.4667	0.2059	A	4.916	0.0266	3.375	1
28	28_815438	815438	C	0.4667	0.2059	T	4.916	0.0266	3.375	1
30	30_29494895	29494895	C	0.4667	0.2059	T	4.916	0.0266	3.375	1
1	1_128801482	128801482	T	0.6	0.3235	C	4.916	0.02661	3.136	1
2	2_12928269	12928269	A	0.6	0.3235	G	4.916	0.02661	3.136	1
2	2_23021968	23021968	C	0.6	0.3235	T	4.916	0.02661	3.136	1
2	2_37284044	37284044	T	0.4	0.6765	C	4.916	0.02661	0.3188	1
3	3_2574906	2574906	T	0.6	0.3235	C	4.916	0.02661	3.136	1
4	4_4002280	4002280	C	0.6	0.3235	T	4.916	0.02661	3.136	1
6	6_5411297	5411297	C	0.6	0.3235	T	4.916	0.02661	3.136	1
6	6_18647263	18647263	A	0.6	0.3235	C	4.916	0.02661	3.136	1
8	8_86545120	86545120	C	0.6	0.3235	T	4.916	0.02661	3.136	1
9	9_75907910	75907910	C	0.6	0.3235	T	4.916	0.02661	3.136	1
11	11_34204408	34204408	T	0.6	0.3235	C	4.916	0.02661	3.136	1
11	11_46453964	46453964	G	0.6	0.3235	A	4.916	0.02661	3.136	1
13	13_22466748	22466748	A	0.6	0.3235	G	4.916	0.02661	3.136	1
15	15_24052309	24052309	T	0.6	0.3235	C	4.916	0.02661	3.136	1
15	15_39045573	39045573	T	0.6	0.3235	C	4.916	0.02661	3.136	1
15	15_86588656	86588656	G	0.6	0.3235	A	4.916	0.02661	3.136	1
15	15_86591730	86591730	C	0.6	0.3235	A	4.916	0.02661	3.136	1
16	16_17981189	17981189	G	0.6	0.3235	A	4.916	0.02661	3.136	1
19	19_38260906	38260906	C	0.6	0.3235	T	4.916	0.02661	3.136	1
22	22_32790337	32790337	G	0.6	0.3235	A	4.916	0.02661	3.136	1
23	23_23060978	23060978	T	0.6	0.3235	G	4.916	0.02661	3.136	1
24	24_22964115	22964115	T	0.6	0.3235	C	4.916	0.02661	3.136	1
24	24_23468703	23468703	T	0.6	0.3235	C	4.916	0.02661	3.136	1
27	27_7756036	7756036	G	0.6	0.3235	A	4.916	0.02661	3.136	1
28	28_38893229	38893229	A	0.6	0.3235	G	4.916	0.02661	3.136	1
22	22_2892482	2892482	A	0.1429	0	G	4.898	0.02689	NA	1
8	8_79578033	79578033	C	0.07143	0.2941	T	4.878	0.0272	0.1846	1
16	16_17546682	17546682	T	0.07143	0.2941	C	4.878	0.0272	0.1846	1
6	6_74835509	74835509	C	0.2083	0.02941	A	4.856	0.02755	8.684	1
1	1_106306331	106306331	C	0.5667	0.2941	T	4.854	0.02758	3.138	1
1	1_109071746	109071746	A	0.5667	0.2941	G	4.854	0.02758	3.138	1
1	1_109359705	109359705	C	0.5667	0.2941	T	4.854	0.02758	3.138	1
1	1_166664182	166664182	A	0.5667	0.2941	G	4.854	0.02758	3.138	1
2	2_37869707	37869707	A	0.5667	0.2941	G	4.854	0.02758	3.138	1
2	2_74000754	74000754	T	0.5667	0.2941	C	4.854	0.02758	3.138	1
2	2_104323411	104323411	G	0.5667	0.2941	A	4.854	0.02758	3.138	1
4	4_14796326	14796326	T	0.5667	0.2941	G	4.854	0.02758	3.138	1
4	4_14805629	14805629	A	0.5667	0.2941	G	4.854	0.02758	3.138	1
4	4_23764417	23764417	C	0.5667	0.2941	T	4.854	0.02758	3.138	1
5	5_88444273	88444273	T	0.5667	0.2941	C	4.854	0.02758	3.138	1
6	6_41560002	41560002	A	0.5667	0.2941	C	4.854	0.02758	3.138	1
7	7_56410591	56410591	A	0.5667	0.2941	G	4.854	0.02758	3.138	1
12	12_4302719	4302719	T	0.5667	0.2941	G	4.854	0.02758	3.138	1
12	12_5637713	5637713	A	0.5667	0.2941	C	4.854	0.02758	3.138	1
12	12_20603258	20603258	A	0.5667	0.2941	G	4.854	0.02758	3.138	1
16	16_62117026	62117026	G	0.5667	0.2941	A	4.854	0.02758	3.138	1
17	17_43378337	43378337	G	0.5667	0.2941	A	4.854	0.02758	3.138	1
17	17_43406605	43406605	C	0.5667	0.2941	T	4.854	0.02758	3.138	1
19	19_6028664	6028664	C	0.5667	0.2941	A	4.854	0.02758	3.138	1
19	19_6796133	6796133	T	0.5667	0.2941	C	4.854	0.02758	3.138	1
19	19_6800174	6800174	G	0.5667	0.2941	A	4.854	0.02758	3.138	1
20	20_43180686	43180686	G	0.5667	0.2941	A	4.854	0.02758	3.138	1
21	21_28204535	28204535	C	0.5667	0.2941	T	4.854	0.02758	3.138	1
22	22_28194027	28194027	T	0.5667	0.2941	C	4.854	0.02758	3.138	1
23	23_17258436	17258436	T	0.5667	0.2941	C	4.854	0.02758	3.138	1
23	23_35273988	35273988	A	0.5667	0.2941	G	4.854	0.02758	3.138	1
24	24_17021532	17021532	G	0.5667	0.2941	A	4.854	0.02758	3.138	1
29	29_7393491	7393491	A	0.5667	0.2941	G	4.854	0.02758	3.138	1
30	30_11576622	11576622	C	0.5667	0.2941	A	4.854	0.02758	3.138	1
30	30_11578354	11578354	T	0.5667	0.2941	G	4.854	0.02758	3.138	1
1	1_77854425	77854425	C	0.5	0.2353	T	4.851	0.02764	3.25	1
2	2_88882966	88882966	C	0.5	0.2353	T	4.851	0.02764	3.25	1
3	3_37806266	37806266	G	0.5	0.2353	A	4.851	0.02764	3.25	1
3	3_66453942	66453942	C	0.5	0.2353	T	4.851	0.02764	3.25	1
4	4_16830516	16830516	T	0.5	0.2353	C	4.851	0.02764	3.25	1
4	4_24821319	24821319	C	0.5	0.2353	T	4.851	0.02764	3.25	1
4	4_71561900	71561900	G	0.5	0.2353	A	4.851	0.02764	3.25	1
4	4_71568790	71568790	T	0.5	0.2353	C	4.851	0.02764	3.25	1
5	5_68000088	68000088	G	0.5	0.2353	A	4.851	0.02764	3.25	1
5	5_71580308	71580308	A	0.5	0.2353	G	4.851	0.02764	3.25	1
6	6_18578302	18578302	C	0.5	0.2353	T	4.851	0.02764	3.25	1
7	7_34755391	34755391	T	0.5	0.2353	C	4.851	0.02764	3.25	1
9	9_8113122	8113122	G	0.5	0.2353	T	4.851	0.02764	3.25	1
11	11_47183610	47183610	T	0.5	0.2353	C	4.851	0.02764	3.25	1
12	12_23473720	23473720	T	0.5	0.2353	C	4.851	0.02764	3.25	1
15	15_19652562	19652562	C	0.5	0.2353	T	4.851	0.02764	3.25	1
16	16_13471914	13471914	T	0.5	0.2353	C	4.851	0.02764	3.25	1
16	16_53899729	53899729	A	0.5	0.2353	G	4.851	0.02764	3.25	1
16	16_63682415	63682415	T	0.5	0.2353	C	4.851	0.02764	3.25	1
17	17_29447470	29447470	C	0.5	0.2353	T	4.851	0.02764	3.25	1
17	17_79925592	79925592	C	0.5	0.2353	T	4.851	0.02764	3.25	1
21	21_2637421	2637421	C	0.5	0.2353	T	4.851	0.02764	3.25	1
22	22_780613	780613	C	0.5	0.2353	T	4.851	0.02764	3.25	1
22	22_46758027	46758027	A	0.5	0.2353	G	4.851	0.02764	3.25	1
23	23_22112109	22112109	A	0.5	0.2353	C	4.851	0.02764	3.25	1
23	23_35273875	35273875	G	0.5	0.2353	A	4.851	0.02764	3.25	1
29	29_18644495	18644495	G	0.5	0.2353	A	4.851	0.02764	3.25	1
30	30_3390284	3390284	A	0.5	0.2353	G	4.851	0.02764	3.25	1
31	31_8705050	8705050	G	0.5	0.2353	T	4.851	0.02764	3.25	1
5	5_30119185	30119185	T	0.1786	0.4412	C	4.846	0.02772	0.2754	1
1	1_5236564	5236564	T	0.1333	0	C	4.836	0.02788	NA	1
1	1_7897379	7897379	T	0.1333	0	C	4.836	0.02788	NA	1
1	1_34900206	34900206	A	0.1333	0	C	4.836	0.02788	NA	1
1	1_47257856	47257856	T	0.1333	0	G	4.836	0.02788	NA	1
1	1_47990188	47990188	C	0.2333	0.5	T	4.836	0.02788	0.3043	1
1	1_101355552	101355552	C	0.1333	0	T	4.836	0.02788	NA	1
1	1_151054414	151054414	G	0.2333	0.5	A	4.836	0.02788	0.3043	1
1	1_174823435	174823435	G	0.1333	0	T	4.836	0.02788	NA	1
2	2_15835294	15835294	A	0.1333	0	G	4.836	0.02788	NA	1
2	2_15846297	15846297	C	0.1333	0	T	4.836	0.02788	NA	1
2	2_15871580	15871580	T	0.1333	0	G	4.836	0.02788	NA	1
2	2_16616535	16616535	T	0.1333	0	C	4.836	0.02788	NA	1
2	2_19182476	19182476	A	0.1333	0	G	4.836	0.02788	NA	1
2	2_23990961	23990961	A	0.2333	0.5	C	4.836	0.02788	0.3043	1
2	2_25998695	25998695	A	0.1333	0	G	4.836	0.02788	NA	1
2	2_109995964	109995964	T	0.2333	0.5	C	4.836	0.02788	0.3043	1
2	2_117913144	117913144	T	0.2333	0.5	C	4.836	0.02788	0.3043	1
2	2_118135732	118135732	G	0.1333	0	A	4.836	0.02788	NA	1
2	2_118151195	118151195	T	0.1333	0	C	4.836	0.02788	NA	1
2	2_119420437	119420437	C	0.2333	0.5	T	4.836	0.02788	0.3043	1
2	2_119442065	119442065	G	0.2333	0.5	A	4.836	0.02788	0.3043	1
3	3_24226119	24226119	A	0.1333	0	G	4.836	0.02788	NA	1
3	3_24615534	24615534	G	0.1333	0	A	4.836	0.02788	NA	1
4	4_14702696	14702696	A	0.1333	0	C	4.836	0.02788	NA	1
4	4_15315162	15315162	A	0.1333	0	G	4.836	0.02788	NA	1
4	4_15606503	15606503	A	0.1333	0	G	4.836	0.02788	NA	1
4	4_34448424	34448424	A	0.2333	0.5	G	4.836	0.02788	0.3043	1
4	4_34448513	34448513	T	0.2333	0.5	G	4.836	0.02788	0.3043	1
4	4_35749016	35749016	G	0.1333	0	T	4.836	0.02788	NA	1
4	4_35751907	35751907	A	0.1333	0	G	4.836	0.02788	NA	1
4	4_68295915	68295915	T	0.1333	0	C	4.836	0.02788	NA	1
4	4_104502602	104502602	C	0.2333	0.5	T	4.836	0.02788	0.3043	1
4	4_105399524	105399524	T	0.1333	0	G	4.836	0.02788	NA	1
5	5_12574733	12574733	C	0.1333	0	T	4.836	0.02788	NA	1
5	5_31889152	31889152	T	0.1333	0	C	4.836	0.02788	NA	1
5	5_83023503	83023503	T	0.2333	0.5	C	4.836	0.02788	0.3043	1
5	5_83101011	83101011	T	0.2333	0.5	C	4.836	0.02788	0.3043	1
5	5_83191104	83191104	T	0.1333	0	C	4.836	0.02788	NA	1
6	6_38368520	38368520	A	0.1333	0	C	4.836	0.02788	NA	1
6	6_49707419	49707419	A	0.2333	0.5	C	4.836	0.02788	0.3043	1
6	6_49707509	49707509	A	0.2333	0.5	G	4.836	0.02788	0.3043	1
6	6_73072905	73072905	G	0.1333	0	A	4.836	0.02788	NA	1
6	6_74275912	74275912	T	0.2333	0.5	C	4.836	0.02788	0.3043	1
6	6_80070315	80070315	G	0.2333	0.5	A	4.836	0.02788	0.3043	1
7	7_4858381	4858381	C	0.1333	0	T	4.836	0.02788	NA	1
7	7_14667307	14667307	T	0.1333	0	G	4.836	0.02788	NA	1
7	7_23094277	23094277	G	0.1333	0	A	4.836	0.02788	NA	1
7	7_63730336	63730336	G	0.1333	0	A	4.836	0.02788	NA	1
8	8_45516739	45516739	T	0.2333	0.5	C	4.836	0.02788	0.3043	1
9	9_72864329	72864329	T	0.1333	0	C	4.836	0.02788	NA	1
9	9_76324169	76324169	C	0.1333	0	A	4.836	0.02788	NA	1
10	10_11898471	11898471	C	0.2333	0.5	T	4.836	0.02788	0.3043	1
10	10_25064162	25064162	A	0.1333	0	C	4.836	0.02788	NA	1
10	10_55940183	55940183	C	0.2333	0.5	T	4.836	0.02788	0.3043	1
10	10_55940532	55940532	A	0.1333	0	G	4.836	0.02788	NA	1
10	10_56084641	56084641	A	0.1333	0	C	4.836	0.02788	NA	1
10	10_56271505	56271505	A	0.1333	0	G	4.836	0.02788	NA	1
10	10_73166204	73166204	A	0.1333	0	G	4.836	0.02788	NA	1
10	10_83193449	83193449	A	0.1333	0	G	4.836	0.02788	NA	1
11	11_1057786	1057786	G	0.2333	0.5	A	4.836	0.02788	0.3043	1
11	11_4925159	4925159	G	0.2333	0.5	A	4.836	0.02788	0.3043	1
11	11_10695184	10695184	C	0.1333	0	T	4.836	0.02788	NA	1
11	11_15093063	15093063	T	0.2333	0.5	G	4.836	0.02788	0.3043	1
12	12_6821725	6821725	C	0.1333	0	T	4.836	0.02788	NA	1
14	14_28622225	28622225	T	0.1333	0	C	4.836	0.02788	NA	1
14	14_34654537	34654537	T	0.1333	0	C	4.836	0.02788	NA	1
14	14_34794798	34794798	A	0.1333	0	G	4.836	0.02788	NA	1
15	15_19151392	19151392	A	0.1333	0	G	4.836	0.02788	NA	1
15	15_31098280	31098280	T	0.1333	0	G	4.836	0.02788	NA	1
15	15_50383689	50383689	A	0.1333	0	G	4.836	0.02788	NA	1
15	15_50867427	50867427	G	0.1333	0	A	4.836	0.02788	NA	1
16	16_3032168	3032168	G	0.1333	0	T	4.836	0.02788	NA	1
16	16_3055209	3055209	A	0.1333	0	G	4.836	0.02788	NA	1
16	16_5537902	5537902	G	0.1333	0	A	4.836	0.02788	NA	1
16	16_5563340	5563340	A	0.1333	0	G	4.836	0.02788	NA	1
16	16_10924116	10924116	T	0.1333	0	C	4.836	0.02788	NA	1
16	16_27310156	27310156	T	0.1333	0	C	4.836	0.02788	NA	1
16	16_64040050	64040050	C	0.2333	0.5	T	4.836	0.02788	0.3043	1
17	17_8444993	8444993	C	0.2333	0.5	A	4.836	0.02788	0.3043	1
17	17_10186498	10186498	A	0.1333	0	G	4.836	0.02788	NA	1
17	17_12012492	12012492	G	0.1333	0	A	4.836	0.02788	NA	1
17	17_14738516	14738516	T	0.2333	0.5	C	4.836	0.02788	0.3043	1
17	17_46842964	46842964	C	0.2333	0.5	T	4.836	0.02788	0.3043	1
17	17_61841635	61841635	C	0.1333	0	T	4.836	0.02788	NA	1
18	18_3067356	3067356	G	0.2333	0.5	A	4.836	0.02788	0.3043	1
18	18_18065248	18065248	C	0.1333	0	A	4.836	0.02788	NA	1
18	18_21800492	21800492	A	0.2333	0.5	G	4.836	0.02788	0.3043	1
18	18_55588179	55588179	A	0.1333	0	G	4.836	0.02788	NA	1
18	18_56820312	56820312	A	0.1333	0	G	4.836	0.02788	NA	1
18	18_67839686	67839686	T	0.2333	0.5	C	4.836	0.02788	0.3043	1
19	19_5794824	5794824	G	0.1333	0	A	4.836	0.02788	NA	1
20	20_8814286	8814286	C	0.1333	0	A	4.836	0.02788	NA	1
20	20_21041078	21041078	A	0.2333	0.5	G	4.836	0.02788	0.3043	1
20	20_21041215	21041215	G	0.2333	0.5	A	4.836	0.02788	0.3043	1
20	20_21041375	21041375	G	0.2333	0.5	A	4.836	0.02788	0.3043	1
20	20_21056751	21056751	G	0.2333	0.5	A	4.836	0.02788	0.3043	1
21	21_19318496	19318496	A	0.1333	0	G	4.836	0.02788	NA	1
21	21_19354784	19354784	A	0.1333	0	C	4.836	0.02788	NA	1
21	21_25180443	25180443	T	0.1333	0	G	4.836	0.02788	NA	1
21	21_30130511	30130511	G	0.1333	0	T	4.836	0.02788	NA	1
21	21_30134170	30134170	A	0.1333	0	C	4.836	0.02788	NA	1
21	21_30238425	30238425	G	0.2333	0.5	A	4.836	0.02788	0.3043	1
22	22_34644770	34644770	A	0.1333	0	G	4.836	0.02788	NA	1
22	22_37703153	37703153	T	0.1333	0	C	4.836	0.02788	NA	1
22	22_37707292	37707292	A	0.1333	0	G	4.836	0.02788	NA	1
22	22_39648133	39648133	A	0.1333	0	G	4.836	0.02788	NA	1
22	22_39727658	39727658	A	0.1333	0	G	4.836	0.02788	NA	1
23	23_6716666	6716666	A	0.1333	0	G	4.836	0.02788	NA	1
23	23_21418661	21418661	C	0.1333	0	T	4.836	0.02788	NA	1
23	23_23272269	23272269	G	0.1333	0	A	4.836	0.02788	NA	1
23	23_23411793	23411793	A	0.1333	0	G	4.836	0.02788	NA	1
23	23_29206221	29206221	A	0.2333	0.5	G	4.836	0.02788	0.3043	1
23	23_36971321	36971321	A	0.1333	0	G	4.836	0.02788	NA	1
23	23_38205580	38205580	T	0.2333	0.5	C	4.836	0.02788	0.3043	1
23	23_51103977	51103977	A	0.2333	0.5	G	4.836	0.02788	0.3043	1
24	24_10117108	10117108	C	0.2333	0.5	A	4.836	0.02788	0.3043	1
25	25_4497640	4497640	C	0.2333	0.5	A	4.836	0.02788	0.3043	1
25	25_11635841	11635841	T	0.1333	0	C	4.836	0.02788	NA	1
25	25_24950450	24950450	G	0.2333	0.5	A	4.836	0.02788	0.3043	1
25	25_30480596	30480596	G	0.2333	0.5	A	4.836	0.02788	0.3043	1
27	27_2146835	2146835	A	0.1333	0	G	4.836	0.02788	NA	1
28	28_20766275	20766275	C	0.1333	0	T	4.836	0.02788	NA	1
28	28_23748695	23748695	A	0.1333	0	G	4.836	0.02788	NA	1
29	29_21725842	21725842	G	0.1333	0	A	4.836	0.02788	NA	1
29	29_22078977	22078977	G	0.1333	0	A	4.836	0.02788	NA	1
31	31_1824068	1824068	A	0.1333	0	G	4.836	0.02788	NA	1
31	31_1877632	1877632	A	0.1333	0	G	4.836	0.02788	NA	1
31	31_1892044	1892044	A	0.1333	0	G	4.836	0.02788	NA	1
31	31_5620919	5620919	C	0.2333	0.5	A	4.836	0.02788	0.3043	1
31	31_17528517	17528517	G	0.1333	0	A	4.836	0.02788	NA	1
31	31_18363616	18363616	C	0.1333	0	T	4.836	0.02788	NA	1
1	1_105289393	105289393	T	0.5333	0.2647	C	4.831	0.02795	3.175	1
2	2_88070278	88070278	A	0.5333	0.2647	G	4.831	0.02795	3.175	1
2	2_88267727	88267727	G	0.5333	0.2647	A	4.831	0.02795	3.175	1
5	5_69141307	69141307	A	0.5333	0.2647	G	4.831	0.02795	3.175	1
5	5_69141722	69141722	G	0.5333	0.2647	T	4.831	0.02795	3.175	1
8	8_52652862	52652862	T	0.5333	0.2647	C	4.831	0.02795	3.175	1
8	8_89009587	89009587	C	0.5333	0.2647	T	4.831	0.02795	3.175	1
8	8_89283700	89283700	C	0.5333	0.2647	A	4.831	0.02795	3.175	1
8	8_89299713	89299713	A	0.5333	0.2647	G	4.831	0.02795	3.175	1
8	8_89324941	89324941	C	0.5333	0.2647	T	4.831	0.02795	3.175	1
8	8_89419473	89419473	A	0.5333	0.2647	G	4.831	0.02795	3.175	1
16	16_20094493	20094493	T	0.5333	0.2647	C	4.831	0.02795	3.175	1
18	18_35285135	35285135	C	0.5333	0.2647	A	4.831	0.02795	3.175	1
19	19_1134701	1134701	T	0.5333	0.2647	C	4.831	0.02795	3.175	1
21	21_27647646	27647646	T	0.5333	0.2647	C	4.831	0.02795	3.175	1
29	29_12023090	12023090	T	0.5333	0.2647	G	4.831	0.02795	3.175	1
29	29_12023460	12023460	A	0.5333	0.2647	C	4.831	0.02795	3.175	1
1	1_9629356	9629356	T	0	0.1471	G	4.786	0.0287	0	1
1	1_65841804	65841804	T	0	0.1471	C	4.786	0.0287	0	1
1	1_65842030	65842030	A	0	0.1471	G	4.786	0.0287	0	1
1	1_70657328	70657328	C	0	0.1471	A	4.786	0.0287	0	1
1	1_70699368	70699368	C	0	0.1471	T	4.786	0.0287	0	1
1	1_78696856	78696856	A	0	0.1471	G	4.786	0.0287	0	1
1	1_101668029	101668029	A	0	0.1471	G	4.786	0.0287	0	1
2	2_1118600	1118600	C	0	0.1471	T	4.786	0.0287	0	1
2	2_31189293	31189293	G	0	0.1471	T	4.786	0.0287	0	1
2	2_31257116	31257116	A	0	0.1471	G	4.786	0.0287	0	1
2	2_31262363	31262363	A	0	0.1471	G	4.786	0.0287	0	1
2	2_31262585	31262585	A	0	0.1471	G	4.786	0.0287	0	1
2	2_49371314	49371314	C	0	0.1471	T	4.786	0.0287	0	1
2	2_49769093	49769093	C	0	0.1471	T	4.786	0.0287	0	1
2	2_55113607	55113607	C	0	0.1471	T	4.786	0.0287	0	1
2	2_55113666	55113666	T	0	0.1471	G	4.786	0.0287	0	1
2	2_62255621	62255621	G	0	0.1471	A	4.786	0.0287	0	1
2	2_62306069	62306069	A	0	0.1471	G	4.786	0.0287	0	1
4	4_56333293	56333293	A	0	0.1471	G	4.786	0.0287	0	1
4	4_56941409	56941409	C	0	0.1471	T	4.786	0.0287	0	1
5	5_3972453	3972453	G	0	0.1471	A	4.786	0.0287	0	1
5	5_77124904	77124904	A	0	0.1471	G	4.786	0.0287	0	1
6	6_82027275	82027275	A	0	0.1471	G	4.786	0.0287	0	1
7	7_26423944	26423944	A	0	0.1471	G	4.786	0.0287	0	1
7	7_73054093	73054093	G	0	0.1471	A	4.786	0.0287	0	1
7	7_86152749	86152749	G	0	0.1471	A	4.786	0.0287	0	1
8	8_75806365	75806365	C	0	0.1471	T	4.786	0.0287	0	1
8	8_76036162	76036162	A	0	0.1471	G	4.786	0.0287	0	1
8	8_76495755	76495755	C	0	0.1471	T	4.786	0.0287	0	1
8	8_78337371	78337371	G	0	0.1471	A	4.786	0.0287	0	1
8	8_78337482	78337482	T	0	0.1471	C	4.786	0.0287	0	1
8	8_79249465	79249465	A	0	0.1471	G	4.786	0.0287	0	1
8	8_79249580	79249580	T	0	0.1471	C	4.786	0.0287	0	1
8	8_79569535	79569535	T	0	0.1471	C	4.786	0.0287	0	1
8	8_80105045	80105045	T	0	0.1471	C	4.786	0.0287	0	1
8	8_80843134	80843134	A	0	0.1471	G	4.786	0.0287	0	1
8	8_80945133	80945133	C	0	0.1471	T	4.786	0.0287	0	1
8	8_82756460	82756460	C	0	0.1471	T	4.786	0.0287	0	1
8	8_82762472	82762472	T	0	0.1471	G	4.786	0.0287	0	1
8	8_82791368	82791368	A	0	0.1471	G	4.786	0.0287	0	1
8	8_82865570	82865570	A	0	0.1471	G	4.786	0.0287	0	1
8	8_82960350	82960350	T	0	0.1471	C	4.786	0.0287	0	1
8	8_85466685	85466685	G	0	0.1471	A	4.786	0.0287	0	1
8	8_89490029	89490029	T	0	0.1471	C	4.786	0.0287	0	1
8	8_93440192	93440192	A	0	0.1471	G	4.786	0.0287	0	1
9	9_21147660	21147660	T	0	0.1471	C	4.786	0.0287	0	1
11	11_49529680	49529680	G	0	0.1471	A	4.786	0.0287	0	1
11	11_52620833	52620833	G	0	0.1471	A	4.786	0.0287	0	1
12	12_16100473	16100473	T	0	0.1471	C	4.786	0.0287	0	1
12	12_18024147	18024147	C	0	0.1471	A	4.786	0.0287	0	1
14	14_18125070	18125070	C	0	0.1471	T	4.786	0.0287	0	1
14	14_76292619	76292619	A	0	0.1471	C	4.786	0.0287	0	1
14	14_91558567	91558567	G	0	0.1471	T	4.786	0.0287	0	1
14	14_93557813	93557813	A	0	0.1471	G	4.786	0.0287	0	1
14	14_93747580	93747580	C	0	0.1471	T	4.786	0.0287	0	1
15	15_86735160	86735160	T	0	0.1471	C	4.786	0.0287	0	1
16	16_19862920	19862920	A	0	0.1471	G	4.786	0.0287	0	1
17	17_7127188	7127188	A	0	0.1471	G	4.786	0.0287	0	1
18	18_21705028	21705028	G	0	0.1471	A	4.786	0.0287	0	1
18	18_71457797	71457797	T	0	0.1471	C	4.786	0.0287	0	1
18	18_71471918	71471918	C	0	0.1471	T	4.786	0.0287	0	1
18	18_71530768	71530768	A	0	0.1471	G	4.786	0.0287	0	1
19	19_19041624	19041624	A	0	0.1471	G	4.786	0.0287	0	1
20	20_42453650	42453650	C	0	0.1471	T	4.786	0.0287	0	1
20	20_45958843	45958843	G	0	0.1471	T	4.786	0.0287	0	1
20	20_46000446	46000446	A	0	0.1471	G	4.786	0.0287	0	1
21	21_15019427	15019427	T	0	0.1471	C	4.786	0.0287	0	1
22	22_43268909	43268909	T	0	0.1471	C	4.786	0.0287	0	1
22	22_43311537	43311537	A	0	0.1471	G	4.786	0.0287	0	1
22	22_43474849	43474849	A	0	0.1471	G	4.786	0.0287	0	1
23	23_2469587	2469587	A	0	0.1471	G	4.786	0.0287	0	1
23	23_15559419	15559419	A	0	0.1471	G	4.786	0.0287	0	1
23	23_25041825	25041825	A	0	0.1471	G	4.786	0.0287	0	1
23	23_33671800	33671800	G	0	0.1471	A	4.786	0.0287	0	1
23	23_42760229	42760229	A	0	0.1471	G	4.786	0.0287	0	1
24	24_3705334	3705334	G	0	0.1471	A	4.786	0.0287	0	1
24	24_17318595	17318595	C	0	0.1471	A	4.786	0.0287	0	1
24	24_17318715	17318715	T	0	0.1471	C	4.786	0.0287	0	1
24	24_34791589	34791589	T	0	0.1471	C	4.786	0.0287	0	1
24	24_34991369	34991369	C	0	0.1471	T	4.786	0.0287	0	1
26	26_4219593	4219593	C	0	0.1471	T	4.786	0.0287	0	1
29	29_1615734	1615734	A	0	0.1471	C	4.786	0.0287	0	1
29	29_1635334	1635334	T	0	0.1471	G	4.786	0.0287	0	1
30	30_20412942	20412942	T	0	0.1471	C	4.786	0.0287	0	1
30	30_20413124	20413124	C	0	0.1471	A	4.786	0.0287	0	1
30	30_20413139	20413139	G	0	0.1471	A	4.786	0.0287	0	1
30	30_22144810	22144810	G	0	0.1471	A	4.786	0.0287	0	1
32 3	2_100548063	100548063	T	0.3077	0.6	C	4.785	0.02871	0.2963	1
32 3	2_115174862	115174862	A	0.3077	0.6	C	4.785	0.02871	0.2963	1
1	1_3154973	3154973	A	0.2	0.02941	G	4.761	0.02911	8.25	1
1	1_10444814	10444814	A	0.2	0.02941	G	4.761	0.02911	8.25	1
1	1_10820572	10820572	A	0.2	0.02941	G	4.761	0.02911	8.25	1
1	1_136452610	136452610	G	0.2	0.02941	A	4.761	0.02911	8.25	1
2	2_34101242	34101242	G	0.2	0.02941	A	4.761	0.02911	8.25	1
2	2_88010727	88010727	T	0.2	0.02941	C	4.761	0.02911	8.25	1
2	2_106470715	106470715	C	0.2	0.02941	T	4.761	0.02911	8.25	1
3	3_10493568	10493568	C	0.2	0.02941	T	4.761	0.02911	8.25	1
3	3_10856518	10856518	C	0.2	0.02941	T	4.761	0.02911	8.25	1
3	3_24572291	24572291	G	0.2	0.02941	A	4.761	0.02911	8.25	1
3	3_78418282	78418282	A	0.2	0.02941	G	4.761	0.02911	8.25	1
4	4_18801015	18801015	G	0.2	0.02941	T	4.761	0.02911	8.25	1
4	4_19059428	19059428	G	0.2	0.02941	A	4.761	0.02911	8.25	1
4	4_28844904	28844904	T	0.2	0.02941	G	4.761	0.02911	8.25	1
4	4_38393266	38393266	G	0.2	0.02941	A	4.761	0.02911	8.25	1
4	4_95174283	95174283	C	0.2	0.02941	A	4.761	0.02911	8.25	1
5	5_99585	99585	A	0.2	0.02941	G	4.761	0.02911	8.25	1
5	5_395214	395214	T	0.2	0.02941	C	4.761	0.02911	8.25	1
5	5_32254923	32254923	T	0.2	0.02941	C	4.761	0.02911	8.25	1
5	5_68916088	68916088	G	0.2	0.02941	A	4.761	0.02911	8.25	1
5	5_68969826	68969826	T	0.2	0.02941	C	4.761	0.02911	8.25	1
5	5_99012246	99012246	G	0.2	0.02941	A	4.761	0.02911	8.25	1
6	6_6384273	6384273	T	0.2	0.02941	C	4.761	0.02911	8.25	1
6	6_11721796	11721796	G	0.2	0.02941	A	4.761	0.02911	8.25	1
6	6_59624941	59624941	A	0.2	0.02941	C	4.761	0.02911	8.25	1
6	6_68140378	68140378	A	0.2	0.02941	C	4.761	0.02911	8.25	1
6	6_77649589	77649589	T	0.2	0.02941	C	4.761	0.02911	8.25	1
7	7_30725890	30725890	G	0.2	0.02941	A	4.761	0.02911	8.25	1
9	9_3745894	3745894	A	0.2	0.02941	C	4.761	0.02911	8.25	1
9	9_4405717	4405717	A	0.2	0.02941	C	4.761	0.02911	8.25	1
9	9_4521887	4521887	C	0.2	0.02941	A	4.761	0.02911	8.25	1
9	9_6284771	6284771	G	0.2	0.02941	A	4.761	0.02911	8.25	1
9	9_6337654	6337654	T	0.2	0.02941	C	4.761	0.02911	8.25	1
9	9_13199717	13199717	G	0.2	0.02941	A	4.761	0.02911	8.25	1
9	9_34308310	34308310	A	0.2	0.02941	G	4.761	0.02911	8.25	1
9	9_38985369	38985369	A	0.2	0.02941	G	4.761	0.02911	8.25	1
9	9_46005182	46005182	A	0.2	0.02941	G	4.761	0.02911	8.25	1
10	10_75970209	75970209	C	0.2	0.02941	T	4.761	0.02911	8.25	1
10	10_77011124	77011124	G	0.2	0.02941	A	4.761	0.02911	8.25	1
11	11_38734872	38734872	G	0.2	0.02941	A	4.761	0.02911	8.25	1
12	12_1364727	1364727	T	0.2	0.02941	C	4.761	0.02911	8.25	1
12	12_20815252	20815252	T	0.2	0.02941	C	4.761	0.02911	8.25	1
13	13_10076303	10076303	T	0.2	0.02941	C	4.761	0.02911	8.25	1
14	14_81250629	81250629	T	0.2	0.02941	C	4.761	0.02911	8.25	1
15	15_14151458	14151458	T	0.2	0.02941	G	4.761	0.02911	8.25	1
15	15_14727311	14727311	T	0.2	0.02941	C	4.761	0.02911	8.25	1
15	15_48107193	48107193	A	0.2	0.02941	G	4.761	0.02911	8.25	1
15	15_80607575	80607575	T	0.2	0.02941	C	4.761	0.02911	8.25	1
17	17_12988657	12988657	A	0.2	0.02941	G	4.761	0.02911	8.25	1
17	17_27043854	27043854	T	0.2	0.02941	C	4.761	0.02911	8.25	1
18	18_15642131	15642131	G	0.2	0.02941	A	4.761	0.02911	8.25	1
18	18_16627010	16627010	T	0.2	0.02941	C	4.761	0.02911	8.25	1
18	18_16627188	16627188	G	0.2	0.02941	A	4.761	0.02911	8.25	1
18	18_78382238	78382238	G	0.2	0.02941	A	4.761	0.02911	8.25	1
21	21_26582198	26582198	C	0.2	0.02941	T	4.761	0.02911	8.25	1
21	21_26639129	26639129	T	0.2	0.02941	G	4.761	0.02911	8.25	1
21	21_26649706	26649706	A	0.2	0.02941	G	4.761	0.02911	8.25	1
21	21_26942545	26942545	T	0.2	0.02941	G	4.761	0.02911	8.25	1
21	21_27090377	27090377	A	0.2	0.02941	G	4.761	0.02911	8.25	1
21	21_27165209	27165209	A	0.2	0.02941	G	4.761	0.02911	8.25	1
21	21_28335214	28335214	A	0.2	0.02941	C	4.761	0.02911	8.25	1
21	21_28472757	28472757	C	0.2	0.02941	T	4.761	0.02911	8.25	1
21	21_28723377	28723377	C	0.2	0.02941	T	4.761	0.02911	8.25	1
23	23_8987588	8987588	C	0.2	0.02941	T	4.761	0.02911	8.25	1
23	23_26754913	26754913	T	0.2	0.02941	C	4.761	0.02911	8.25	1
24	24_1866548	1866548	C	0.2	0.02941	T	4.761	0.02911	8.25	1
25	25_2015328	2015328	A	0.2	0.02941	G	4.761	0.02911	8.25	1
25	25_2020594	2020594	T	0.2	0.02941	C	4.761	0.02911	8.25	1
25	25_19879740	19879740	A	0.2	0.02941	G	4.761	0.02911	8.25	1
25	25_29686539	29686539	T	0.2	0.02941	C	4.761	0.02911	8.25	1
29	29_1320846	1320846	G	0.2	0.02941	A	4.761	0.02911	8.25	1
31	31_16728103	16728103	G	0.2	0.02941	A	4.761	0.02911	8.25	1
32	32_67816710	67816710	C	0	0.1667	T	4.758	0.02916	0	1
32	32_72821902	72821902	G	0	0.1667	T	4.758	0.02916	0	1
32	32_80776525	80776525	T	0	0.1667	G	4.758	0.02916	0	1
32	32_81181236	81181236	C	0	0.1667	T	4.758	0.02916	0	1
32 3	2_114317114	114317114	G	0	0.1667	T	4.758	0.02916	0	1
2	2_76023737	76023737	A	0.03333	0.2188	C	4.737	0.02953	0.1232	1
8	8_88201100	88201100	C	0.03333	0.2188	T	4.737	0.02953	0.1232	1
32	32_1549757	1549757	C	0.3462	0.1034	T	4.734	0.02957	4.588	1
2	2_7865701	7865701	A	0.3	0.08824	G	4.691	0.03031	4.429	1
2	2_37954836	37954836	A	0.3	0.08824	G	4.691	0.03031	4.429	1
2	2_75190308	75190308	C	0.3	0.08824	A	4.691	0.03031	4.429	1
2	2_102583831	102583831	C	0.3	0.08824	A	4.691	0.03031	4.429	1
3	3_57875355	57875355	A	0.3	0.08824	G	4.691	0.03031	4.429	1
3	3_75235988	75235988	T	0.3	0.08824	G	4.691	0.03031	4.429	1
3	3_85179187	85179187	T	0.4643	0.2059	G	4.692	0.03031	3.343	1
4	4_3678246	3678246	T	0.3	0.08824	C	4.691	0.03031	4.429	1
4	4_12774251	12774251	T	0.3	0.08824	C	4.691	0.03031	4.429	1
4	4_21470283	21470283	T	0.3	0.08824	C	4.691	0.03031	4.429	1
4	4_71206109	71206109	A	0.3	0.08824	G	4.691	0.03031	4.429	1
4	4_73577068	73577068	T	0.3	0.08824	C	4.691	0.03031	4.429	1
4	4_73577069	73577069	G	0.3	0.08824	T	4.691	0.03031	4.429	1
4	4_73591368	73591368	C	0.3	0.08824	A	4.691	0.03031	4.429	1
4	4_102793349	102793349	G	0.3	0.08824	A	4.691	0.03031	4.429	1
5	5_72538353	72538353	T	0.3	0.08824	C	4.691	0.03031	4.429	1
7	7_83994456	83994456	T	0.3	0.08824	C	4.691	0.03031	4.429	1
8	8_37420192	37420192	A	0.3	0.08824	G	4.691	0.03031	4.429	1
8	8_37791469	37791469	A	0.3	0.08824	C	4.691	0.03031	4.429	1
8	8_37956916	37956916	A	0.3	0.08824	G	4.691	0.03031	4.429	1
8	8_38081267	38081267	G	0.3	0.08824	A	4.691	0.03031	4.429	1
8	8_38093015	38093015	A	0.3	0.08824	G	4.691	0.03031	4.429	1
8	8_38093111	38093111	A	0.3	0.08824	G	4.691	0.03031	4.429	1
8	8_38093194	38093194	T	0.3	0.08824	C	4.691	0.03031	4.429	1
8	8_38096254	38096254	A	0.3	0.08824	C	4.691	0.03031	4.429	1
8	8_38139572	38139572	T	0.3	0.08824	C	4.691	0.03031	4.429	1
9	9_9220914	9220914	A	0.3	0.08824	G	4.691	0.03031	4.429	1
9	9_9254311	9254311	C	0.3	0.08824	T	4.691	0.03031	4.429	1
9	9_9280454	9280454	C	0.3	0.08824	T	4.691	0.03031	4.429	1
9	9_9544337	9544337	C	0.3	0.08824	T	4.691	0.03031	4.429	1
9	9_9544614	9544614	A	0.3	0.08824	G	4.691	0.03031	4.429	1
10	10_43948497	43948497	G	0.3	0.08824	A	4.691	0.03031	4.429	1
10	10_44786036	44786036	C	0.3	0.08824	T	4.691	0.03031	4.429	1
10	10_47297464	47297464	G	0.3	0.08824	A	4.691	0.03031	4.429	1
10	10_68392589	68392589	A	0.3	0.08824	G	4.691	0.03031	4.429	1
10	10_82793054	82793054	C	0.3	0.08824	T	4.691	0.03031	4.429	1
10	10_82824634	82824634	C	0.3	0.08824	T	4.691	0.03031	4.429	1
10	10_82824983	82824983	T	0.3	0.08824	C	4.691	0.03031	4.429	1
10	10_82902215	82902215	A	0.3	0.08824	G	4.691	0.03031	4.429	1
13	13_9893166	9893166	A	0.3	0.08824	G	4.691	0.03031	4.429	1
15	15_41215025	41215025	T	0.3	0.08824	C	4.691	0.03031	4.429	1
15	15_45324081	45324081	T	0.3	0.08824	C	4.691	0.03031	4.429	1
15	15_45360351	45360351	C	0.3	0.08824	T	4.691	0.03031	4.429	1
15	15_55511810	55511810	T	0.3	0.08824	C	4.691	0.03031	4.429	1
15	15_64775259	64775259	C	0.3	0.08824	T	4.691	0.03031	4.429	1
16	16_41095365	41095365	C	0.3	0.08824	T	4.691	0.03031	4.429	1
16	16_41176445	41176445	G	0.3	0.08824	T	4.691	0.03031	4.429	1
16	16_41177233	41177233	C	0.3	0.08824	A	4.691	0.03031	4.429	1
16	16_41177571	41177571	C	0.3	0.08824	T	4.691	0.03031	4.429	1
16	16_53047614	53047614	T	0.3	0.08824	G	4.691	0.03031	4.429	1
16	16_69730083	69730083	C	0.3	0.08824	T	4.691	0.03031	4.429	1
17	17_76033248	76033248	G	0.3	0.08824	A	4.691	0.03031	4.429	1
18	18_547086	547086	G	0.3	0.08824	A	4.691	0.03031	4.429	1
18	18_10224646	10224646	T	0.3	0.08824	C	4.691	0.03031	4.429	1
18	18_27659398	27659398	T	0.3	0.08824	G	4.691	0.03031	4.429	1
19	19_57745229	57745229	C	0.3	0.08824	A	4.691	0.03031	4.429	1
22	22_22622078	22622078	G	0.3	0.08824	A	4.691	0.03031	4.429	1
22	22_36965784	36965784	G	0.3	0.08824	A	4.691	0.03031	4.429	1
23	23_20678873	20678873	A	0.3	0.08824	G	4.691	0.03031	4.429	1
25	25_23859002	23859002	A	0.3	0.08824	G	4.691	0.03031	4.429	1
26	26_28109860	28109860	A	0.3	0.08824	G	4.691	0.03031	4.429	1
27	27_26062882	26062882	C	0.3	0.08824	T	4.691	0.03031	4.429	1
27	27_35186972	35186972	G	0.3	0.08824	A	4.691	0.03031	4.429	1
29	29_23642325	23642325	T	0.3	0.08824	C	4.691	0.03031	4.429	1
31	31_859913	859913	T	0.3	0.08824	C	4.691	0.03031	4.429	1
31	31_860744	860744	A	0.3	0.08824	G	4.691	0.03031	4.429	1
31	31_1452531	1452531	A	0.3	0.08824	G	4.691	0.03031	4.429	1
32	32_57484184	57484184	A	0.1154	0.3667	G	4.691	0.03033	0.2253	1
32	32_90042102	90042102	T	0.3846	0.1333	C	4.691	0.03033	4.062	1
32	32_90049041	90049041	G	0.3846	0.1333	T	4.691	0.03033	4.062	1
32	32_99417713	99417713	T	0.1154	0.3667	C	4.691	0.03033	0.2253	1
32 3	2_106507897	106507897	G	0.1154	0.3667	T	4.691	0.03033	0.2253	1
32 3	2_117569322	117569322	A	0.1923	0.4667	G	4.677	0.03057	0.2721	1
1	1_119503183	119503183	G	0.1	0.3235	A	4.66	0.03088	0.2323	1
1	1_167935744	167935744	A	0.1	0.3235	G	4.66	0.03088	0.2323	1
4	4_15655004	15655004	T	0.1	0.3235	C	4.66	0.03088	0.2323	1
4	4_34025912	34025912	C	0.1	0.3235	T	4.66	0.03088	0.2323	1
5	5_73970279	73970279	G	0.1	0.3235	T	4.66	0.03088	0.2323	1
5	5_80530921	80530921	A	0.1	0.3235	G	4.66	0.03088	0.2323	1
6	6_2672935	2672935	G	0.1	0.3235	A	4.66	0.03088	0.2323	1
6	6_2708479	2708479	T	0.1	0.3235	C	4.66	0.03088	0.2323	1
6	6_21537940	21537940	C	0.1	0.3235	A	4.66	0.03088	0.2323	1
6	6_23555139	23555139	A	0.1	0.3235	G	4.66	0.03088	0.2323	1
7	7_87339655	87339655	G	0.1	0.3235	A	4.66	0.03088	0.2323	1
7	7_93734679	93734679	C	0.1	0.3235	T	4.66	0.03088	0.2323	1
7	7_93854160	93854160	A	0.1	0.3235	G	4.66	0.03088	0.2323	1
8	8_7779200	7779200	A	0.1	0.3235	G	4.66	0.03088	0.2323	1
8	8_20008951	20008951	C	0.1	0.3235	T	4.66	0.03088	0.2323	1
8	8_22113249	22113249	T	0.1	0.3235	G	4.66	0.03088	0.2323	1
8	8_91098712	91098712	T	0.1	0.3235	C	4.66	0.03088	0.2323	1
9	9_48511213	48511213	A	0.1	0.3235	G	4.66	0.03088	0.2323	1
[truncated: 56,393 more rows]

## Sheet: Sheet4
CHR	SNP	EMP1	EMP2
8	8_80648576	1.923e-05	1.923e-05
8	8_80772490	1.923e-05	1.923e-05
8	8_80786105	1.923e-05	1.923e-05
8	8_79782250	1.923e-05	0.00025
8	8_82877751	1.923e-05	0.001808
8	8_81698072	3.846e-05	0.003808
8	8_81847825	3.846e-05	0.003808
8	8_78202681	1.923e-05	0.0045
8	8_83977286	1.923e-05	0.0045
8	8_83535248	1.923e-05	0.01463
8	8_82585151	1.923e-05	0.0301
8	8_82617302	1.923e-05	0.0301
8	8_82476653	9.615e-05	0.04077
8	8_84686039	1.923e-05	0.06052
8	8_80852113	5.769e-05	0.07113
8	8_81514787	0.0001731	0.07113
8	8_79533780	0.0001346	0.1221
8	8_79777859	3.846e-05	0.1221
8	8_77927131	0.0002885	0.1517
8	8_81026922	0.0001538	0.1517
8	8_81027251	0.0001538	0.1517
8	8_81289809	0.0004615	0.1517
8	8_84920123	0.0006923	0.2111
8	8_90330127	5.769e-05	0.2704
8	8_83534790	1.923e-05	0.2954
8	8_83535063	1.923e-05	0.2954
8	8_80307123	0.0002885	0.3045
8	8_86661133	7.692e-05	0.347
8	8_79846316	0.0003077	0.4941
8	8_80578958	7.692e-05	0.5402
8	8_81203316	7.692e-05	0.5402
8	8_83478394	0.0008461	0.5402
8	8_83774693	0.0005385	0.5546
8	8_83817125	0.0005385	0.5546
8	8_84780619	0.0001346	0.5546
8	8_89529637	7.692e-05	0.6098
8	8_87750713	0.0002885	0.6215
32	32_78258682	7.692e-05	0.6555
8	8_78280465	0.0004038	0.7051
8	8_78618760	0.001077	0.7051
8	8_78704636	0.001077	0.7051
8	8_78704667	0.001077	0.7051
8	8_81601900	0.0001538	0.7051
8	8_83403212	0.0008461	0.7051
8	8_83403219	0.0008461	0.7051
31	31_7378948	0.0005577	0.7756
7	7_57005614	0.001538	0.7878
8	8_77464622	0.0006731	0.808
8	8_91858293	0.0004038	0.8173
2	2_37456212	0.007461	0.8437
8	8_84493565	0.0003654	0.8519
8	8_74588673	0.002788	0.8921
8	8_78870275	0.0003461	0.8921
8	8_80476143	0.002558	0.8921
8	8_80590148	5.769e-05	0.8921
8	8_80593808	5.769e-05	0.8921
8	8_83816799	0.001558	0.8925
8	8_83537088	0.0003077	0.8987
8	8_90823854	0.002231	0.8987
2	2_114485540	0.0002308	0.9072
8	8_87015969	0.0001154	0.9144
8	8_83539365	0.0008269	0.9343
8	8_87351454	1.923e-05	0.9446
8	8_92354402	0.0002115	0.9446
8	8_91862014	0.001712	0.9492
8	8_91872902	0.0005961	0.9495
8	8_92642951	0.0002692	0.9547
10	10_53830445	0.003327	0.9547
10	10_53954931	0.002827	0.9579
10	10_53976398	0.002827	0.9579
10	10_53976531	0.002827	0.9579
10	10_53980185	0.002827	0.9579
2	2_114467325	0.0004423	0.9709
18	18_74274405	0.001404	0.9709
16	16_3107131	0.0005	0.9757
8	8_80196154	0.001115	0.9778
8	8_80196291	0.001115	0.9778
15	15_80085648	0.0002692	0.9778
8	8_84123656	0.01158	0.9824
8	8_84206055	0.007981	0.9824
8	8_85102587	0.01238	0.9824
8	8_88200936	0.008115	0.9824
8	8_90823053	0.004211	0.9824
8	8_90909292	0.002077	0.9824
24	24_2940804	0.001827	0.9853
6	6_6834306	0.0008654	0.9878
8	8_35025281	0.002327	0.9892
8	8_78225037	0.002519	0.9892
8	8_78228516	0.002519	0.9892
8	8_78371368	0.004558	0.9892
8	8_88297523	0.002577	0.9892
8	8_88300625	0.002577	0.9892
8	8_87929706	0.002654	0.9903
8	8_88668187	0.001423	0.9903
4	4_32854849	0.001827	0.9921
9	9_77621918	0.002154	0.9921
10	10_57007844	0.0008461	0.9921
21	21_28048813	0.002404	0.9951
21	21_28060577	0.002404	0.9951
31	31_7596188	0.004269	0.9951
8	8_91009451	0.001212	0.9955
8	8_92652089	0.005173	0.9955
10	10_53921836	0.005173	0.9955
8	8_84327659	0.007538	0.9961
8	8_84530619	0.00425	0.9961
8	8_84535232	0.00425	0.9961
8	8_81859722	0.01942	0.9973
8	8_82284293	0.00275	0.9973
15	15_80549201	0.001038	0.9973
14	14_89034526	0.001942	0.9975
29	29_7037625	0.006096	0.9975
3	3_72764285	0.001981	0.9981
10	10_57360707	0.003865	0.9984
15	15_57605853	0.006404	0.9984
29	29_23775719	0.007519	0.9984
31	31_8606149	0.003615	0.9984
6	6_81798590	0.01119	0.999
8	8_48958869	0.009942	0.999
8	8_85325959	0.01683	0.999
16	16_63014700	0.002269	0.999
8	8_82048892	0.005038	0.9991
8	8_82052940	0.005038	0.9991
24	24_3106781	0.002211	0.9991
30	30_7056365	0.0003077	0.9991
30	30_7056560	0.0003077	0.9991
4	4_1355779	0.0104	0.9993
17	17_12118271	0.004615	0.9993
29	29_11041150	0.002808	0.9993
8	8_78153184	0.003635	0.9995
8	8_87783370	0.003615	0.9995
4	4_24367982	0.0055	0.9996
6	6_67514944	0.001173	0.9996
6	6_72275457	0.01881	0.9996
8	8_77352301	0.001635	0.9996
8	8_77352315	0.001635	0.9996
8	8_84526662	0.00425	0.9996
9	9_4795926	0.002865	0.9996
9	9_49349983	0.006038	0.9996
10	10_53570894	0.006692	0.9996
10	10_57588533	0.001308	0.9996
17	17_11535847	0.002115	0.9996
21	21_19352136	0.0005961	0.9996
25	25_15879298	0.002673	0.9996
32 3	2_100082299	0.0003461	0.9996
32 3	2_100084088	0.0003461	0.9996
4	4_14144587	0.002365	0.9997
9	9_4722490	0.005981	0.9997
10	10_57751646	0.002346	0.9997
11	11_49237595	0.004558	0.9997
14	14_15577840	0.0215	0.9997
16	16_22883204	0.002288	0.9997
17	17_11527621	0.002442	0.9997
22	22_20098518	0.007423	0.9997
24	24_27381819	0.0161	0.9997
29	29_18629752	0.002231	0.9997
29	29_18631799	0.002231	0.9997
32	32_38295028	0.0035	0.9997
32	32_78959727	0.002423	0.9997
32 3	2_119715506	0.001712	0.9997
2	2_14304286	0.001058	0.9999
8	8_25873754	0.00725	0.9999
8	8_25887838	0.00725	0.9999
8	8_75133761	0.009058	0.9999
8	8_83246746	0.001154	0.9999
8	8_86910236	0.002788	0.9999
11	11_58460471	0.005673	0.9999
17	17_42211882	0.005019	0.9999
21	21_27505664	0.002558	0.9999
21	21_27673548	0.002558	0.9999
29	29_4724129	0.008308	0.9999
29	29_4727284	0.008308	0.9999
29	29_4727407	0.008308	0.9999
31	31_22978083	0.005692	0.9999
32	32_82929865	0.009288	0.9999
32	32_89022865	0.005308	0.9999
32 3	2_100886264	0.003423	0.9999
1	1_15656	0.2624	1
1	1_29763	0.04231	1
1	1_30150	0.795	1
1	1_72460	0.3483	1
1	1_116481	1	1
1	1_180799	0.6598	1
1	1_232030	0.4438	1
1	1_261070	1	1
1	1_292214	0.7265	1
1	1_296408	1	1
1	1_365323	0.4543	1
1	1_473271	0.1972	1
1	1_498373	0.17	1
1	1_504347	0.2304	1
1	1_619006	0.3579	1
1	1_658931	0.8083	1
1	1_680727	0.6012	1
1	1_684531	0.5368	1
1	1_755781	0.8263	1
1	1_776618	0.7813	1
1	1_803824	0.4664	1
1	1_846350	0.8247	1
1	1_889481	0.3983	1
1	1_889838	0.3983	1
1	1_889850	0.3983	1
1	1_903194	0.4421	1
1	1_929703	0.4664	1
1	1_960048	0.3357	1
1	1_1005122	0.6711	1
1	1_1080402	1	1
1	1_1096558	0.814	1
1	1_1146628	1	1
1	1_1172352	0.1041	1
1	1_1278306	0.5729	1
1	1_1346011	0.462	1
1	1_1392777	0.4298	1
1	1_1443610	0.4745	1
1	1_1487951	1	1
1	1_1566092	0.1041	1
1	1_1590717	0.3031	1
1	1_1604288	0.7402	1
1	1_1610099	1	1
1	1_1644004	1	1
1	1_1655760	1	1
1	1_1700335	0.2787	1
1	1_1733640	0.6888	1
1	1_1809193	0.6518	1
1	1_1909371	0.4811	1
1	1_1994703	0.5326	1
1	1_2071417	0.6228	1
1	1_2117048	0.3555	1
1	1_2126664	0.7928	1
1	1_2176819	0.2635	1
1	1_2187117	0.1736	1
1	1_2193530	0.3636	1
1	1_2248907	0.2353	1
1	1_2359656	0.6613	1
1	1_2404732	1	1
1	1_2405671	1	1
1	1_2425473	1	1
1	1_2428759	0.0915	1
1	1_2459298	0.4692	1
1	1_2486664	0.0915	1
1	1_2550927	0.0915	1
1	1_2579236	0.1163	1
1	1_2581283	0.8081	1
1	1_2630303	0.1904	1
1	1_2680226	0.5368	1
1	1_2708943	1	1
1	1_2744118	1	1
1	1_2827599	0.8328	1
1	1_2896276	1	1
1	1_2929129	0.2909	1
1	1_2980488	0.3767	1
1	1_2980926	1	1
1	1_2989067	1	1
1	1_3015328	1	1
1	1_3061682	1	1
1	1_3131370	0.351	1
1	1_3154973	0.1152	1
1	1_3236508	0.6221	1
1	1_3236733	1	1
1	1_3267421	0.02325	1
1	1_3308246	0.374	1
1	1_3336798	0.4623	1
1	1_3377373	0.4664	1
1	1_3409596	0.7674	1
1	1_3430737	0.4427	1
1	1_3463218	0.4427	1
1	1_3500090	1	1
1	1_3507945	0.3043	1
1	1_3567629	0.6758	1
1	1_3571562	0.09992	1
1	1_3575267	0.081	1
1	1_3627296	1	1
1	1_3643201	0.1808	1
1	1_3705333	0.009481	1
1	1_3774714	0.8134	1
1	1_3923710	1	1
1	1_3957758	0.5887	1
1	1_3998526	0.6451	1
1	1_4018909	0.6811	1
1	1_4071730	1	1
1	1_4140921	1	1
1	1_4152210	1	1
1	1_4177988	1	1
1	1_4235215	0.5887	1
1	1_4277818	0.6771	1
1	1_4306797	0.1942	1
1	1_4310888	0.1942	1
1	1_4315962	0.1942	1
1	1_4349838	0.5887	1
1	1_4383011	1	1
1	1_4408990	1	1
1	1_4458720	0.2673	1
1	1_4481965	0.2498	1
1	1_4512028	0.1612	1
1	1_4544199	1	1
1	1_4629401	1	1
1	1_4644254	0.09938	1
1	1_4688181	1	1
1	1_4768726	0.7636	1
1	1_4809982	1	1
1	1_4873775	0.2109	1
1	1_4878906	0.5543	1
1	1_4954634	1	1
1	1_4959242	0.09019	1
1	1_4967311	0.6085	1
1	1_4968685	1	1
1	1_5015743	0.7813	1
1	1_5015942	0.7813	1
1	1_5019167	0.7813	1
1	1_5019177	0.4203	1
1	1_5053473	0.3437	1
1	1_5074422	0.07338	1
1	1_5074647	0.07338	1
1	1_5076751	0.6809	1
1	1_5080403	0.5864	1
1	1_5146146	1	1
1	1_5153748	0.09371	1
1	1_5181161	0.3502	1
1	1_5236564	0.03771	1
1	1_5238566	0.5903	1
1	1_5324055	0.3209	1
1	1_5363728	1	1
1	1_5417424	0.09433	1
1	1_5439857	0.1379	1
1	1_5449751	0.7991	1
1	1_5610281	1	1
1	1_5652847	0.8049	1
1	1_5782082	0.7919	1
1	1_5785474	0.7919	1
1	1_5863925	1	1
1	1_5912894	0.7119	1
1	1_5915571	1	1
1	1_6005770	0.7119	1
1	1_6021875	0.6278	1
1	1_6053589	0.1042	1
1	1_6089786	0.5853	1
1	1_6128271	0.3648	1
1	1_6248258	0.4664	1
1	1_6260194	1	1
1	1_6295387	0.7752	1
1	1_6322283	0.6961	1
1	1_6385602	1	1
1	1_6421355	0.1241	1
1	1_6521048	1	1
1	1_6556890	1	1
1	1_6556972	1	1
1	1_6600299	1	1
1	1_6685460	0.6599	1
1	1_6688165	1	1
1	1_6688303	0.8169	1
1	1_6732407	0.6471	1
1	1_6750450	0.3441	1
1	1_6752986	0.5942	1
1	1_6756995	0.6774	1
1	1_6789314	0.4169	1
1	1_6789329	0.6911	1
1	1_6794901	1	1
1	1_6798706	0.5877	1
1	1_6840944	0.6911	1
1	1_6863567	0.4328	1
1	1_6931545	1	1
1	1_6941971	0.7352	1
1	1_6988046	0.2559	1
1	1_7044939	0.2098	1
1	1_7045023	0.2098	1
1	1_7100890	0.5924	1
1	1_7101467	0.5924	1
1	1_7187232	0.3829	1
1	1_7244504	1	1
1	1_7244649	1	1
1	1_7278092	0.4228	1
1	1_7347266	0.8016	1
1	1_7393447	0.5968	1
1	1_7401192	0.8016	1
1	1_7406559	0.7395	1
1	1_7473058	1	1
1	1_7475524	0.6446	1
1	1_7535568	1	1
1	1_7583837	1	1
1	1_7609551	1	1
1	1_7670517	1	1
1	1_7702192	0.6247	1
1	1_7702802	0.6513	1
1	1_7741012	0.3817	1
1	1_7759159	1	1
1	1_7767799	0.213	1
1	1_7841528	0.1497	1
1	1_7897250	0.3809	1
1	1_7897379	0.03796	1
1	1_7957354	0.3173	1
1	1_7977385	1	1
1	1_8008345	0.817	1
1	1_8065708	0.8088	1
1	1_8095279	1	1
1	1_8158887	0.2285	1
1	1_8194601	0.7113	1
1	1_8252679	0.3173	1
1	1_8271749	0.2285	1
1	1_8310153	0.2285	1
1	1_8342535	1	1
1	1_8406181	1	1
1	1_8435734	0.2285	1
1	1_8493771	0.0544	1
1	1_8518231	1	1
1	1_8522629	1	1
1	1_8564291	1	1
1	1_8644749	0.4504	1
1	1_8650241	0.4504	1
1	1_8654515	0.2916	1
1	1_8658261	0.4504	1
1	1_8766200	0.5916	1
1	1_8766201	0.5916	1
1	1_8781558	0.5916	1
1	1_8817170	0.3097	1
1	1_8848138	1	1
1	1_8885865	0.8164	1
1	1_8957968	1	1
1	1_8999362	0.0869	1
1	1_9031287	0.3373	1
1	1_9044436	0.3373	1
1	1_9062645	0.2661	1
1	1_9101740	0.661	1
1	1_9154810	0.661	1
1	1_9199833	1	1
1	1_9205968	1	1
1	1_9226307	1	1
1	1_9273650	1	1
1	1_9412985	0.5882	1
1	1_9414642	0.5882	1
1	1_9417283	1	1
1	1_9436847	0.5848	1
1	1_9446108	0.1758	1
1	1_9446801	0.5882	1
1	1_9465779	0.3197	1
1	1_9538497	0.2642	1
1	1_9568614	0.2279	1
1	1_9579133	0.2279	1
1	1_9622746	0.8359	1
1	1_9629356	0.04546	1
1	1_9762817	0.5165	1
1	1_9825107	1	1
1	1_9892765	0.1794	1
1	1_9996416	0.3197	1
1	1_10010134	1	1
1	1_10010200	0.2278	1
1	1_10010400	0.2278	1
1	1_10066591	0.09836	1
1	1_10071063	0.3197	1
1	1_10122472	0.5975	1
1	1_10147048	1	1
1	1_10227674	1	1
1	1_10269250	0.2224	1
1	1_10308175	0.2666	1
1	1_10308438	0.2666	1
1	1_10332546	0.01152	1
1	1_10444814	0.03267	1
1	1_10445202	0.1302	1
1	1_10495829	0.4672	1
1	1_10612551	1	1
1	1_10633850	0.7507	1
1	1_10653100	0.4961	1
1	1_10664189	0.7795	1
1	1_10704586	0.3055	1
1	1_10820572	0.03252	1
1	1_10839136	0.4275	1
1	1_10879033	0.6444	1
1	1_10910624	1	1
1	1_10970106	0.7821	1
1	1_11017160	1	1
1	1_11103486	0.1515	1
1	1_11142690	0.732	1
1	1_11144438	0.732	1
1	1_11189401	1	1
1	1_11255786	1	1
1	1_11313472	0.5475	1
1	1_11333403	0.4545	1
1	1_11377889	0.4613	1
1	1_11426919	1	1
1	1_11517367	1	1
1	1_11522564	1	1
1	1_11632290	0.5947	1
1	1_11643507	0.7871	1
1	1_11701583	0.579	1
1	1_11756515	0.7845	1
1	1_11761970	0.7845	1
1	1_11835345	1	1
1	1_11903591	0.4883	1
1	1_11933977	0.7719	1
1	1_11935815	1	1
1	1_11936540	0.7719	1
1	1_11959487	1	1
1	1_12013446	0.4735	1
1	1_12056924	0.4735	1
1	1_12084294	0.4672	1
1	1_12104586	0.6428	1
1	1_12119923	0.6113	1
1	1_12132059	0.3079	1
1	1_12138338	0.5036	1
1	1_12179838	0.7871	1
1	1_12179983	0.7871	1
1	1_12191462	1	1
1	1_12206771	0.1182	1
1	1_12207062	0.1182	1
1	1_12253520	0.7909	1
1	1_12267406	1	1
1	1_12331909	0.1999	1
1	1_12352393	1	1
1	1_12382865	0.711	1
1	1_12429435	0.6457	1
1	1_12550367	0.1051	1
1	1_12584612	1	1
1	1_12637986	0.2549	1
1	1_12638173	1	1
1	1_12712739	1	1
1	1_12716998	1	1
1	1_12783746	1	1
1	1_12786143	1	1
1	1_12887084	1	1
1	1_12933566	0.6446	1
1	1_12935713	1	1
1	1_12976163	1	1
1	1_12976215	1	1
1	1_13050410	0.6858	1
1	1_13054087	0.8143	1
1	1_13138373	0.4205	1
1	1_13139994	1	1
1	1_13173320	1	1
1	1_13203278	0.5625	1
1	1_13237004	0.1091	1
1	1_13252735	0.5319	1
1	1_13271081	0.673	1
1	1_13307144	1	1
1	1_13368223	0.7911	1
1	1_13385059	0.4215	1
1	1_13391655	0.4645	1
1	1_13438792	1	1
1	1_13486478	0.7922	1
1	1_13493871	0.7321	1
1	1_13496437	1	1
1	1_13501123	0.6459	1
1	1_13501314	0.6459	1
1	1_13568736	0.3371	1
1	1_13569365	1	1
1	1_13666300	1	1
1	1_13703668	0.7928	1
1	1_13728554	1	1
1	1_13788925	0.5736	1
1	1_13861981	0.3205	1
1	1_13888258	0.7822	1
1	1_13888355	0.795	1
1	1_13933811	1	1
1	1_13950028	0.09988	1
1	1_14048960	0.7952	1
1	1_14060653	0.7413	1
1	1_14090438	1	1
1	1_14167279	1	1
1	1_14191229	1	1
1	1_14251880	0.3104	1
1	1_14260698	0.3104	1
1	1_14352526	0.5919	1
1	1_14352934	0.4247	1
1	1_14367581	1	1
1	1_14367914	1	1
1	1_14375865	0.8035	1
1	1_14395821	0.4869	1
1	1_14441638	0.4869	1
1	1_14466144	1	1
1	1_14561229	0.7931	1
1	1_14597293	0.7931	1
1	1_14645833	0.3439	1
1	1_14668986	0.09594	1
1	1_14673259	0.5739	1
1	1_14676905	1	1
1	1_14749996	1	1
1	1_14773972	0.3997	1
1	1_14843527	0.7782	1
1	1_14924287	0.7799	1
1	1_14982662	0.3361	1
1	1_14989917	0.1067	1
1	1_15026957	0.3997	1
1	1_15074481	1	1
1	1_15217855	0.4384	1
1	1_15287744	0.4336	1
1	1_15289448	0.7519	1
1	1_15313632	0.2126	1
1	1_15353120	1	1
1	1_15419110	1	1
1	1_15445146	0.7237	1
1	1_15508569	0.575	1
1	1_15544235	0.2527	1
1	1_15600427	1	1
1	1_15653901	0.3217	1
1	1_15654137	0.2928	1
1	1_15654753	0.3217	1
1	1_15654764	0.2928	1
1	1_15792557	0.7909	1
1	1_15793731	0.4065	1
1	1_15816416	0.4925	1
1	1_15820402	0.4925	1
1	1_15820581	0.4925	1
1	1_15833941	0.1849	1
1	1_15891780	1	1
1	1_15897773	1	1
1	1_15955784	1	1
1	1_15999973	0.7453	1
1	1_16004916	0.5327	1
1	1_16004996	0.7969	1
1	1_16051868	1	1
1	1_16057022	0.4252	1
1	1_16093214	0.1205	1
1	1_16097235	1	1
1	1_16103231	1	1
1	1_16106069	1	1
1	1_16121433	0.5581	1
1	1_16142315	1	1
1	1_16151895	1	1
1	1_16194668	0.2628	1
1	1_16299166	1	1
1	1_16300114	0.4689	1
1	1_16340701	0.8055	1
1	1_16485051	0.4471	1
1	1_16493788	0.7447	1
1	1_16548910	1	1
1	1_16675322	1	1
1	1_16865476	1	1
1	1_16865539	0.7787	1
1	1_16899328	0.595	1
1	1_16936920	0.2638	1
1	1_17015836	1	1
1	1_17018861	1	1
1	1_17074398	0.4462	1
1	1_17124128	0.6996	1
1	1_17195605	0.5735	1
1	1_17275938	0.4937	1
1	1_17329777	0.2083	1
1	1_17376371	0.2187	1
1	1_17442235	0.869	1
1	1_17461309	0.7279	1
1	1_17491828	1	1
1	1_17532949	1	1
1	1_17557863	1	1
1	1_17582591	0.4044	1
1	1_17601231	0.7577	1
1	1_17701189	0.6396	1
1	1_17735508	1	1
1	1_17793598	0.6015	1
1	1_17803268	0.7941	1
1	1_17858426	0.7795	1
1	1_17872710	0.1447	1
1	1_17909759	1	1
1	1_17992246	0.6301	1
1	1_17992316	0.5476	1
1	1_18009196	0.6396	1
1	1_18015487	0.7406	1
1	1_18060955	0.3457	1
1	1_18065320	0.7263	1
1	1_18091577	0.6046	1
1	1_18091709	1	1
1	1_18102867	0.5556	1
1	1_18141787	1	1
1	1_18185447	0.7584	1
1	1_18226293	0.4756	1
1	1_18226687	0.3633	1
1	1_18270782	1	1
1	1_18292854	0.7356	1
1	1_18308860	0.3029	1
1	1_18321886	0.573	1
1	1_18329383	0.213	1
1	1_18473994	1	1
1	1_18492008	0.7114	1
1	1_18590338	0.7605	1
1	1_18594291	0.4689	1
1	1_18642666	0.7235	1
1	1_18699425	1	1
1	1_18747485	1	1
1	1_18755170	1	1
1	1_18792516	0.7317	1
1	1_18839461	1	1
1	1_18898083	0.4624	1
1	1_18928902	1	1
1	1_18979396	1	1
1	1_19060357	1	1
1	1_19077834	0.5795	1
1	1_19085018	1	1
1	1_19088259	0.6284	1
1	1_19135926	1	1
1	1_19213349	1	1
1	1_19235384	0.8137	1
1	1_19254000	1	1
1	1_19283151	0.7187	1
1	1_19303828	0.4396	1
1	1_19312605	1	1
1	1_19341608	0.7944	1
1	1_19380014	0.1847	1
1	1_19380432	0.418	1
1	1_19390578	1	1
1	1_19480052	0.7533	1
1	1_19544247	0.1751	1
1	1_19548260	0.1751	1
1	1_19562815	0.1751	1
1	1_19645545	0.7533	1
1	1_19709036	0.6039	1
1	1_19790866	0.7702	1
1	1_19791013	0.7702	1
1	1_19890995	0.5343	1
1	1_19934466	0.6104	1
1	1_19955966	0.7128	1
1	1_19987720	0.0919	1
1	1_19994949	0.7128	1
1	1_19995407	0.0919	1
1	1_19996470	0.7804	1
1	1_19999539	1	1
1	1_20004622	0.1333	1
1	1_20007277	0.1333	1
1	1_20028384	0.06896	1
1	1_20041475	0.6904	1
1	1_20048634	0.7922	1
1	1_20077633	0.4835	1
1	1_20130674	0.4873	1
1	1_20136021	0.06804	1
1	1_20136311	0.1467	1
1	1_20139548	0.1467	1
1	1_20139846	0.1467	1
1	1_20205512	0.4835	1
1	1_20258415	0.3355	1
1	1_20314958	0.4106	1
1	1_20333015	0.5309	1
1	1_20394352	0.5833	1
1	1_20443241	0.5833	1
1	1_20598125	0.4441	1
1	1_20614765	0.07752	1
1	1_20660405	1	1
1	1_20682240	0.1042	1
1	1_20721039	0.322	1
1	1_20794340	0.6606	1
1	1_20797410	0.2916	1
1	1_20882571	0.3365	1
1	1_20996991	0.322	1
1	1_21006127	0.5192	1
1	1_21116255	0.592	1
1	1_21117680	0.3381	1
1	1_21119882	0.337	1
1	1_21134847	0.3856	1
1	1_21269538	0.4845	1
1	1_21327773	0.6039	1
1	1_21386619	0.6039	1
1	1_21429909	1	1
1	1_21540078	0.5088	1
1	1_21632231	0.4199	1
1	1_21632569	0.4062	1
1	1_21689628	1	1
1	1_21727403	1	1
1	1_21735049	1	1
1	1_21755725	1	1
1	1_21763731	1	1
1	1_21890990	0.4264	1
1	1_21937435	0.3571	1
1	1_21971541	0.3571	1
1	1_22011156	0.7374	1
1	1_22049573	0.1196	1
1	1_22118816	1	1
1	1_22177054	0.726	1
1	1_22177224	0.726	1
1	1_22177496	0.726	1
1	1_22183300	0.726	1
1	1_22206425	0.2158	1
1	1_22294978	0.7892	1
1	1_22297977	0.1772	1
1	1_22341693	1	1
1	1_22374382	0.01456	1
1	1_22406891	1	1
1	1_22408010	0.1016	1
1	1_22437112	0.5721	1
1	1_22450045	0.1972	1
1	1_22485163	0.02104	1
1	1_22537353	0.0204	1
1	1_22562535	0.0295	1
1	1_22565021	0.3131	1
1	1_22693399	0.2259	1
1	1_22698032	1	1
1	1_22719301	0.3369	1
1	1_22763212	0.8045	1
1	1_22779140	0.65	1
1	1_22791164	0.691	1
1	1_22820262	0.3055	1
1	1_22884755	1	1
1	1_22884761	1	1
1	1_22927954	0.7644	1
1	1_22931000	0.7135	1
1	1_22961314	0.7574	1
1	1_22974806	0.7574	1
1	1_23065203	0.3323	1
1	1_23066972	1	1
1	1_23131274	1	1
1	1_23159363	0.5843	1
1	1_23198149	0.5843	1
1	1_23250434	0.338	1
1	1_23293327	1	1
1	1_23298222	0.5807	1
1	1_23367500	0.1082	1
1	1_23389753	0.444	1
1	1_23390081	0.444	1
1	1_23435205	0.1082	1
1	1_23478096	0.4711	1
1	1_23491848	1	1
1	1_23492292	1	1
1	1_23581087	0.6765	1
1	1_23587330	0.8322	1
1	1_23587368	0.8322	1
1	1_23595352	0.8322	1
1	1_23603575	1	1
1	1_23632009	1	1
1	1_23684041	0.808	1
1	1_23733372	0.815	1
1	1_23774807	1	1
1	1_23778451	0.8321	1
1	1_23858902	0.3322	1
1	1_23868934	0.3322	1
1	1_23885795	0.424	1
1	1_23886159	0.424	1
1	1_23936143	0.417	1
1	1_23968003	0.3651	1
1	1_24011351	0.5789	1
1	1_24011362	0.5789	1
1	1_24032848	1	1
1	1_24082159	0.2526	1
1	1_24106986	0.3265	1
1	1_24157831	1	1
1	1_24201395	0.7528	1
1	1_24217339	0.1708	1
1	1_24309457	0.1494	1
1	1_24325427	0.6018	1
1	1_24339207	1	1
1	1_24441450	1	1
1	1_24533395	0.2646	1
1	1_24533714	0.2646	1
1	1_24536160	1	1
1	1_24536245	1	1
1	1_24584522	0.7501	1
1	1_24587281	0.7501	1
1	1_24587547	0.7501	1
1	1_24591594	1	1
1	1_24591787	0.6738	1
1	1_24603565	0.713	1
1	1_24633109	0.713	1
1	1_24708549	1	1
1	1_24716711	0.4885	1
1	1_24760232	0.653	1
1	1_24763769	0.7334	1
1	1_24808373	0.7407	1
1	1_24879264	1	1
1	1_24922466	0.5437	1
1	1_24953407	0.3523	1
1	1_25024353	0.737	1
1	1_25042619	0.6399	1
1	1_25072374	0.7447	1
1	1_25095595	0.07523	1
1	1_25163231	0.3542	1
1	1_25202953	1	1
1	1_25229183	1	1
1	1_25300536	0.5188	1
1	1_25341167	1	1
1	1_25387076	0.5314	1
1	1_25467839	0.1871	1
1	1_25523347	1	1
1	1_25562729	1	1
1	1_25563346	1	1
1	1_25680190	0.1397	1
1	1_25681332	0.7961	1
1	1_25715222	0.2646	1
1	1_25715334	0.2646	1
1	1_25715394	0.2646	1
1	1_25757104	0.7769	1
1	1_25787037	1	1
1	1_25802892	1	1
1	1_25824930	0.7547	1
1	1_25845634	1	1
1	1_25849929	1	1
1	1_25884167	0.754	1
1	1_25975455	0.8235	1
1	1_26033759	0.446	1
1	1_26069383	1	1
1	1_26070506	0.2414	1
1	1_26106108	0.712	1
1	1_26106315	0.7639	1
1	1_26115003	1	1
1	1_26154677	0.4917	1
1	1_26183882	0.7933	1
1	1_26287369	0.4189	1
1	1_26287553	0.4189	1
1	1_26309054	1	1
1	1_26396278	1	1
1	1_26442193	0.3846	1
1	1_26493483	1	1
1	1_26543307	0.2655	1
1	1_26544989	0.6476	1
1	1_26610646	1	1
1	1_26623258	1	1
1	1_26648009	1	1
1	1_26680178	0.2271	1
1	1_26697696	0.6302	1
1	1_26729887	0.4608	1
1	1_26786419	0.1833	1
1	1_26889019	1	1
1	1_26906584	0.3093	1
1	1_26935288	0.6037	1
1	1_27035869	1	1
1	1_27055693	0.5887	1
1	1_27055872	0.5887	1
1	1_27131967	1	1
1	1_27153261	0.3233	1
1	1_27229119	0.7907	1
1	1_27250002	0.9388	1
1	1_27255613	1	1
1	1_27305406	0.362	1
1	1_27305636	1	1
1	1_27320872	1	1
1	1_27335539	0.8169	1
1	1_27405639	0.7522	1
1	1_27417536	0.7535	1
1	1_27422623	0.6753	1
1	1_27467243	1	1
1	1_27467608	1	1
1	1_27505797	0.8933	1
1	1_27535817	0.8117	1
1	1_27598894	0.2117	1
1	1_27609632	1	1
1	1_27717883	0.806	1
1	1_27750256	0.3449	1
1	1_27766435	0.7991	1
1	1_27781225	1	1
1	1_27885623	0.469	1
1	1_27949207	0.7871	1
1	1_27968381	0.8184	1
1	1_28010413	1	1
1	1_28086348	1	1
1	1_28178283	1	1
1	1_28178670	0.3504	1
1	1_28190678	0.7739	1
1	1_28209848	1	1
1	1_28276723	0.2643	1
1	1_28315376	0.5652	1
1	1_28400992	0.4849	1
1	1_28462547	0.7739	1
1	1_28518450	0.4849	1
1	1_28630490	0.176	1
1	1_28672355	0.5375	1
1	1_28700170	0.1431	1
1	1_28729753	1	1
1	1_28750510	1	1
1	1_28826556	0.1108	1
1	1_28827661	0.1589	1
1	1_28842525	0.1766	1
1	1_28849320	0.08883	1
1	1_28912593	0.3396	1
1	1_28929769	0.7005	1
1	1_29009811	1	1
1	1_29031014	1	1
1	1_29075917	0.3386	1
1	1_29079688	0.3386	1
1	1_29081906	0.3386	1
1	1_29093012	0.7764	1
1	1_29136361	0.3386	1
1	1_29136478	0.3386	1
1	1_29175835	0.5875	1
1	1_29191175	0.6039	1
1	1_29268137	1	1
1	1_29269476	1	1
1	1_29315342	0.2038	1
1	1_29341013	1	1
1	1_29355097	0.2907	1
1	1_29518418	0.4957	1
1	1_29540268	1	1
1	1_29552336	0.6143	1
1	1_29609662	1	1
1	1_29609995	1	1
1	1_29648066	1	1
1	1_29681102	0.3386	1
1	1_29711922	1	1
1	1_29767535	0.3531	1
1	1_29767613	0.3531	1
1	1_29772231	1	1
1	1_29804509	0.3531	1
1	1_29825266	1	1
1	1_29867478	0.4715	1
1	1_29970767	1	1
1	1_30006398	0.3321	1
1	1_30135263	0.3541	1
1	1_30146112	0.3266	1
1	1_30202386	1	1
1	1_30259320	1	1
1	1_30319411	0.3396	1
1	1_30350281	0.3396	1
1	1_30355958	1	1
1	1_30427816	1	1
1	1_30493627	1	1
1	1_30526222	1	1
1	1_30546620	0.6039	1
1	1_30609652	0.2655	1
1	1_30611785	0.6039	1
1	1_30697614	0.4553	1
1	1_30735779	0.4117	1
1	1_30735868	0.6039	1
1	1_30739692	0.4117	1
1	1_30749028	0.6643	1
1	1_30753444	0.2033	1
1	1_30816398	1	1
1	1_30849864	1	1
1	1_30893092	0.7791	1
1	1_30924900	0.6039	1
1	1_30960985	1	1
1	1_31003564	1	1
1	1_31052797	0.2971	1
1	1_31092115	0.3958	1
1	1_31095260	0.3958	1
1	1_31096868	0.3958	1
1	1_31097024	0.3958	1
1	1_31100973	0.1003	1
1	1_31113719	0.7953	1
1	1_31117195	1	1
1	1_31168400	1	1
1	1_31221528	0.689	1
1	1_31222060	0.689	1
1	1_31317051	1	1
1	1_31341953	0.5846	1
1	1_31347755	1	1
1	1_31350185	0.3089	1
1	1_31428298	1	1
1	1_31474221	0.9032	1
1	1_31586654	0.6039	1
1	1_31640436	1	1
1	1_31682252	1	1
1	1_31862413	1	1
1	1_31927494	0.2604	1
1	1_32000096	0.6907	1
1	1_32009184	1	1
1	1_32052260	1	1
1	1_32052435	1	1
1	1_32079746	0.8055	1
1	1_32086433	1	1
1	1_32149200	0.5055	1
1	1_32200651	0.8573	1
1	1_32224965	1	1
1	1_32277641	1	1
1	1_32286597	1	1
1	1_32316443	1	1
1	1_32367809	1	1
1	1_32481872	1	1
1	1_32531800	0.7994	1
1	1_32555897	0.6099	1
1	1_32597242	0.6092	1
1	1_32622502	1	1
1	1_32668229	0.7	1
1	1_32705474	1	1
1	1_32708028	0.6499	1
1	1_32771169	1	1
1	1_32826918	1	1
1	1_32855092	1	1
1	1_32915210	0.4972	1
1	1_32916540	0.4972	1
1	1_32939981	0.509	1
1	1_32995605	1	1
1	1_33006515	0.5909	1
1	1_33086280	1	1
1	1_33087712	1	1
1	1_33154224	0.368	1
1	1_33194784	1	1
1	1_33250811	0.1168	1
1	1_33276095	0.4701	1
1	1_33278130	0.4701	1
1	1_33287772	0.5882	1
1	1_33312974	0.4209	1
1	1_33338961	0.2695	1
1	1_33395961	0.4032	1
1	1_33434575	0.3135	1
1	1_33434627	0.3135	1
1	1_33473046	0.7927	1
1	1_33484908	0.7876	1
1	1_33484987	0.7876	1
1	1_33485423	0.7876	1
1	1_33530183	0.7517	1
1	1_33556097	0.265	1
1	1_33620659	0.7779	1
1	1_33651191	0.6788	1
1	1_33683659	0.8167	1
1	1_33683917	0.8167	1
1	1_33706199	0.6474	1
1	1_33821924	1	1
1	1_33868214	0.6289	1
1	1_33982178	1	1
1	1_33982209	1	1
1	1_34004616	1	1
1	1_34016673	1	1
1	1_34057768	1	1
1	1_34124159	1	1
1	1_34163704	1	1
1	1_34214301	0.29	1
1	1_34277927	1	1
1	1_34320315	0.6769	1
1	1_34353924	1	1
1	1_34362786	0.2434	1
1	1_34464626	1	1
1	1_34481297	1	1
1	1_34481350	1	1
1	1_34483256	1	1
1	1_34485904	0.123	1
1	1_34586134	0.5025	1
1	1_34647859	1	1
1	1_34682607	1	1
1	1_34710359	0.3712	1
1	1_34712680	0.6035	1
1	1_34781245	0.3712	1
1	1_34794658	0.7208	1
1	1_34859625	1	1
1	1_34900206	0.09377	1
1	1_34909602	1	1
1	1_34910006	0.01188	1
1	1_34915817	0.01188	1
1	1_34984141	0.8245	1
1	1_35000550	0.08194	1
1	1_35054846	1	1
1	1_35063486	0.01733	1
1	1_35124182	1	1
1	1_35187060	0.06019	1
1	1_35201634	0.09475	1
1	1_35270408	0.74	1
1	1_35339832	0.3304	1
1	1_35386825	0.5809	1
1	1_35423540	0.5809	1
1	1_35505950	0.4705	1
1	1_35562914	0.3386	1
1	1_35593058	0.1135	1
1	1_35593062	0.03894	1
1	1_35680861	1	1
1	1_35706693	0.6782	1
1	1_35768895	1	1
1	1_35797697	1	1
1	1_35813217	0.3386	1
1	1_35835357	0.4005	1
1	1_35865364	1	1
1	1_35933913	0.1556	1
1	1_35938574	0.4024	1
1	1_36020501	1	1
1	1_36023288	0.5881	1
1	1_36023662	1	1
1	1_36086859	0.8319	1
1	1_36130720	0.7694	1
1	1_36130748	0.7694	1
1	1_36146828	1	1
1	1_36358664	0.08934	1
1	1_36362146	0.08934	1
1	1_36408594	0.3996	1
1	1_36450681	0.08934	1
1	1_36500360	0.05965	1
1	1_36510986	0.05965	1
1	1_36541532	0.3456	1
1	1_36571589	0.1642	1
1	1_36592244	0.1819	1
1	1_36626503	1	1
1	1_36653271	1	1
1	1_36743510	0.561	1
1	1_36743706	0.7688	1
1	1_36754913	1	1
1	1_36770757	1	1
1	1_36784011	1	1
1	1_36821065	1	1
1	1_36821124	1	1
1	1_36821928	1	1
1	1_36870018	0.5288	1
1	1_36899924	1	1
1	1_36910301	1	1
1	1_36955353	1	1
1	1_37074605	1	1
1	1_37154743	0.5329	1
1	1_37279659	0.4767	1
1	1_37286861	0.6345	1
1	1_37296436	0.4767	1
1	1_37392429	0.4794	1
1	1_37419946	0.6317	1
1	1_37423593	0.04517	1
1	1_37423904	0.1861	1
1	1_37554413	1	1
1	1_37586740	0.02538	1
1	1_37638562	0.18	1
1	1_37686529	0.7574	1
1	1_37686817	0.7574	1
1	1_37686973	0.7574	1
1	1_37770220	1	1
1	1_37770305	1	1
1	1_37773889	1	1
1	1_37869973	0.18	1
1	1_37925451	0.1737	1
1	1_38023668	0.4767	1
1	1_38034681	0.2102	1
1	1_38089264	1	1
1	1_38089409	1	1
1	1_38236111	0.5881	1
1	1_38236414	0.6774	1
1	1_38240169	0.3622	1
1	1_38240401	0.3622	1
1	1_38250747	0.2592	1
1	1_38333182	0.1069	1
1	1_38378834	0.2434	1
1	1_38379578	0.8271	1
1	1_38521176	0.7929	1
1	1_38590516	1	1
1	1_38600255	0.5717	1
1	1_38648562	0.8087	1
1	1_38836285	0.7466	1
1	1_38887087	0.516	1
1	1_38940782	1	1
1	1_38981625	0.7321	1
1	1_38981962	0.8249	1
1	1_39035282	0.5228	1
1	1_39069814	0.2944	1
1	1_39074515	0.5881	1
1	1_39103700	0.8234	1
1	1_39244571	1	1
1	1_39246216	1	1
1	1_39357676	1	1
1	1_39397501	0.5814	1
1	1_39445474	0.644	1
1	1_39498096	0.3459	1
1	1_39498485	0.3459	1
1	1_39558415	0.3459	1
1	1_39589646	0.8011	1
1	1_39624748	0.7321	1
1	1_39647517	0.3459	1
1	1_39698996	0.3494	1
1	1_39721387	1	1
1	1_39748373	0.1174	1
1	1_39760275	0.7321	1
1	1_39772313	0.6085	1
1	1_39776303	0.74	1
1	1_39865293	0.5357	1
1	1_39865474	1	1
1	1_39949423	0.4377	1
1	1_39980367	1	1
1	1_40022634	0.74	1
1	1_40039183	0.74	1
1	1_40087031	0.7321	1
1	1_40119447	0.7321	1
1	1_40270554	0.5345	1
1	1_40287699	0.5345	1
1	1_40304362	1	1
1	1_40334953	0.8019	1
1	1_40363993	0.2549	1
1	1_40372470	1	1
1	1_40378478	0.09158	1
1	1_40384698	0.09158	1
1	1_40417705	0.1162	1
1	1_40425927	0.1162	1
1	1_40502663	0.7778	1
1	1_40535352	0.7778	1
1	1_40551251	0.8062	1
1	1_40598561	0.4672	1
1	1_40619520	0.7778	1
1	1_40704552	0.602	1
1	1_40719058	0.4767	1
1	1_40772402	0.6009	1
1	1_40827582	0.4767	1
1	1_40836352	0.4767	1
1	1_40927347	0.4628	1
1	1_40927432	0.4628	1
1	1_40927562	0.4854	1
1	1_41005253	0.6164	1
1	1_41006934	0.6987	1
1	1_41014892	0.6987	1
1	1_41050092	0.6226	1
1	1_41144810	0.7724	1
1	1_41206032	0.6987	1
1	1_41218903	0.7549	1
1	1_41251874	0.7724	1
1	1_41316501	0.5881	1
1	1_41390317	0.7779	1
1	1_41408177	0.7779	1
1	1_41505359	0.8141	1
1	1_41528560	0.5541	1
1	1_41686476	0.7993	1
1	1_41720677	0.3974	1
1	1_41753830	1	1
1	1_41767545	0.4749	1
1	1_41848102	1	1
1	1_41857344	0.3999	1
1	1_41872890	0.3999	1
1	1_41872911	0.5881	1
1	1_41945784	0.7212	1
1	1_42005024	0.6336	1
1	1_42013581	0.6336	1
1	1_42017319	0.602	1
1	1_42034386	1	1
1	1_42067289	0.08542	1
1	1_42139809	0.2298	1
1	1_42193368	0.3481	1
1	1_42197532	0.3481	1
1	1_42260541	0.3393	1
1	1_42263934	0.3393	1
1	1_42334545	0.3008	1
1	1_42355432	0.3977	1
1	1_42383787	1	1
1	1_42448706	0.19	1
1	1_42449102	0.19	1
1	1_42449180	0.19	1
1	1_42469231	0.3165	1
1	1_42469484	0.3165	1
1	1_42503810	0.643	1
1	1_42666304	1	1
1	1_42690836	1	1
1	1_42708799	1	1
1	1_42764621	1	1
1	1_42782787	1	1
1	1_42793819	1	1
1	1_42857461	0.5185	1
1	1_42874250	1	1
1	1_42961414	0.1855	1
1	1_42971942	1	1
1	1_43009475	1	1
1	1_43020273	0.49	1
1	1_43027869	0.8094	1
1	1_43069561	0.7991	1
1	1_43130411	0.5465	1
1	1_43155466	0.5465	1
1	1_43246908	0.4624	1
1	1_43250448	0.5465	1
1	1_43314847	0.5465	1
1	1_43315039	0.3843	1
1	1_43332167	1	1
1	1_43358920	0.5465	1
1	1_43479763	0.3843	1
1	1_43479779	0.2983	1
1	1_43669563	0.4672	1
1	1_43742740	0.3336	1
1	1_43830641	0.592	1
1	1_43868518	0.2458	1
1	1_43876716	0.1975	1
1	1_43880000	0.4689	1
1	1_43890982	1	1
1	1_43959628	0.237	1
1	1_44009907	1	1
1	1_44013804	0.4563	1
1	1_44013805	0.592	1
1	1_44153936	0.4279	1
1	1_44181705	1	1
1	1_44246272	0.5327	1
1	1_44256632	1	1
1	1_44263423	0.89	1
1	1_44337341	1	1
1	1_44337511	0.2958	1
1	1_44595747	0.4531	1
1	1_44631979	0.1779	1
1	1_44645964	0.8857	1
1	1_44669679	0.7908	1
1	1_44675827	0.8146	1
1	1_44678066	0.8085	1
1	1_44750625	0.7326	1
1	1_44815996	1	1
1	1_44821239	0.7747	1
1	1_44925797	0.7597	1
1	1_44982885	1	1
1	1_45000611	0.1204	1
1	1_45108564	0.6187	1
1	1_45190198	0.53	1
1	1_45198123	0.6311	1
1	1_45241089	1	1
1	1_45298181	1	1
1	1_45310908	0.7951	1
1	1_45375366	0.5445	1
1	1_45379136	0.5445	1
1	1_45422696	1	1
1	1_45434712	1	1
1	1_45466374	0.2713	1
1	1_45470750	0.2713	1
1	1_45520264	1	1
1	1_45524085	1	1
1	1_45524086	1	1
1	1_45634792	1	1
1	1_45738709	0.7595	1
1	1_45836010	1	1
1	1_45969677	1	1
1	1_46026522	1	1
1	1_46083964	0.3386	1
1	1_46132346	0.794	1
1	1_46181474	0.7907	1
1	1_46691403	0.5784	1
1	1_46723052	1	1
1	1_46726266	0.4746	1
1	1_46783126	0.2795	1
1	1_46867298	0.2943	1
1	1_47148057	0.101	1
1	1_47257856	0.03625	1
1	1_47452744	1	1
1	1_47525361	1	1
1	1_47713844	0.7549	1
1	1_47876010	0.4061	1
1	1_47903730	1	1
1	1_47903839	0.5842	1
1	1_47990188	0.04635	1
1	1_47991177	0.09098	1
1	1_48039699	0.767	1
1	1_48139635	1	1
1	1_48139796	1	1
1	1_48142820	1	1
1	1_48164969	0.149	1
1	1_48170030	0.09098	1
1	1_48170445	0.1954	1
1	1_48174058	0.3893	1
1	1_48174059	0.3893	1
1	1_48205382	0.8035	1
1	1_48242410	0.3967	1
1	1_48420956	0.4624	1
1	1_48451599	0.2452	1
1	1_48570754	0.4673	1
1	1_48571749	1	1
1	1_48591869	1	1
1	1_48679033	0.2077	1
1	1_48764374	0.8035	1
1	1_48919990	0.5201	1
1	1_48963490	0.5949	1
1	1_48975446	1	1
1	1_48978830	1	1
1	1_49017762	1	1
1	1_49180213	1	1
1	1_49203810	0.4331	1
1	1_49222148	1	1
1	1_49371574	0.1111	1
1	1_49466764	1	1
1	1_49534423	1	1
1	1_49534425	1	1
1	1_49580775	0.7837	1
1	1_49612776	1	1
1	1_49612915	0.5735	1
1	1_49617473	1	1
1	1_49685523	0.3054	1
1	1_49747836	0.1858	1
1	1_49950870	0.8075	1
1	1_49951209	1	1
1	1_50072814	0.7029	1
1	1_50074740	0.5266	1
1	1_50091125	1	1
1	1_50143141	0.2989	1
1	1_50245632	0.6329	1
1	1_50268251	1	1
1	1_50453765	1	1
1	1_50478737	1	1
1	1_50664718	0.1547	1
1	1_50688393	0.09834	1
1	1_50716000	0.5892	1
1	1_50723821	1	1
1	1_50724397	1	1
1	1_50736734	0.5192	1
1	1_50768005	0.5319	1
1	1_50836536	1	1
1	1_50839846	1	1
1	1_50843926	0.582	1
1	1_51011215	0.2137	1
1	1_51079468	0.5892	1
1	1_51172349	0.5892	1
1	1_51176983	0.5308	1
1	1_51278271	0.2992	1
1	1_51340000	0.6095	1
1	1_51390267	1	1
1	1_51398136	1	1
1	1_51410762	1	1
1	1_51456620	0.1478	1
1	1_51500108	0.1478	1
1	1_51550210	0.1478	1
1	1_51575738	1	1
1	1_51598295	0.1845	1
1	1_51630992	0.6363	1
1	1_51668319	0.7168	1
1	1_51729625	0.4873	1
1	1_51729847	0.05329	1
1	1_51809812	0.06296	1
1	1_51843848	0.5892	1
1	1_51854850	0.1615	1
1	1_52034900	1	1
1	1_52098750	1	1
1	1_52181252	0.7946	1
1	1_52300318	0.5959	1
1	1_52334991	0.06679	1
1	1_52345589	0.2366	1
1	1_52412264	0.06679	1
1	1_52480476	0.06679	1
1	1_52567223	0.2366	1
1	1_52591977	0.2366	1
1	1_52652997	0.2366	1
1	1_52711533	0.5892	1
1	1_52886919	0.3828	1
1	1_52938137	1	1
1	1_52991482	0.5892	1
1	1_53018277	0.2647	1
1	1_53080479	0.1115	1
1	1_53132598	0.2114	1
1	1_53211842	0.09075	1
1	1_53211959	0.09075	1
1	1_53271588	1	1
1	1_53303287	0.3261	1
1	1_53343543	0.5257	1
1	1_53447756	0.5576	1
1	1_53525155	0.1219	1
1	1_53590379	0.1702	1
1	1_53652430	0.2114	1
1	1_53930180	0.3772	1
1	1_53958189	0.6026	1
1	1_53988640	0.3383	1
1	1_54048139	0.3383	1
1	1_54067097	0.06584	1
1	1_54226216	0.02658	1
1	1_54315926	0.3209	1
1	1_54426655	0.3218	1
1	1_54533424	0.02388	1
1	1_54549026	0.7121	1
1	1_54563323	0.4672	1
1	1_54666202	0.6762	1
1	1_54747991	0.4637	1
1	1_54793376	1	1
1	1_54808970	1	1
1	1_54827536	0.5456	1
1	1_54907923	0.3321	1
1	1_54933952	0.1631	1
1	1_55075013	0.3432	1
1	1_55075189	0.3432	1
1	1_55259288	1	1
1	1_55276988	1	1
1	1_55319883	1	1
1	1_55488341	0.497	1
1	1_55491802	0.6616	1
1	1_55567383	0.4672	1
1	1_55640141	0.07509	1
1	1_55642332	1	1
1	1_55717665	0.2332	1
1	1_55981092	1	1
1	1_55982139	0.7003	1
1	1_55985116	0.3209	1
1	1_56021688	0.647	1
1	1_56084090	0.3464	1
1	1_56084154	1	1
1	1_56205700	0.322	1
1	1_56207583	1	1
1	1_56208092	0.1767	1
1	1_56237363	0.3532	1
1	1_56306679	0.7214	1
1	1_56366730	1	1
1	1_56375688	1	1
1	1_56411105	1	1
1	1_56535251	0.608	1
1	1_56612537	0.2791	1
1	1_56659978	0.07509	1
1	1_56718127	1	1
1	1_56760984	1	1
1	1_56852665	0.8001	1
1	1_56856691	1	1
1	1_57155491	0.07509	1
1	1_57221442	0.119	1
1	1_57271101	0.3882	1
1	1_57319495	1	1
1	1_57406810	0.07567	1
1	1_57431769	0.6074	1
1	1_57460271	1	1
1	1_57550172	0.3167	1
1	1_57592241	1	1
1	1_57603041	0.3068	1
1	1_57603101	0.3068	1
1	1_57760860	0.1294	1
1	1_57764065	0.1294	1
1	1_57805094	0.7889	1
1	1_57872503	0.4672	1
1	1_57914216	0.5274	1
1	1_57980509	1	1
1	1_57980899	0.6055	1
1	1_57993783	0.1935	1
1	1_58024342	0.1809	1
1	1_58043951	1	1
1	1_58095004	0.2307	1
1	1_58095151	0.2307	1
1	1_58219090	0.4786	1
1	1_58220423	0.4735	1
1	1_58306325	0.7596	1
1	1_58306340	0.7596	1
1	1_58397616	0.6014	1
1	1_58410564	0.5782	1
1	1_58421298	0.6014	1
1	1_58457516	0.453	1
1	1_58469427	0.7745	1
1	1_58566559	0.769	1
1	1_58670083	0.4506	1
1	1_58701219	0.4735	1
1	1_58756894	1	1
1	1_58949768	0.216	1
1	1_58999235	0.7302	1
1	1_58999316	0.7302	1
1	1_59003815	1	1
1	1_59041604	0.8032	1
1	1_59066996	0.214	1
1	1_59103817	1	1
1	1_59164011	0.7117	1
1	1_59179428	0.06011	1
1	1_59193892	1	1
1	1_59233454	0.2449	1
1	1_59249622	0.2449	1
1	1_59260537	0.5723	1
1	1_59266339	1	1
1	1_59266757	1	1
1	1_59272483	0.3667	1
1	1_59343406	0.6433	1
1	1_59351525	0.3601	1
1	1_59419056	0.4672	1
1	1_59527742	0.4672	1
1	1_59617899	0.6384	1
1	1_59695724	1	1
1	1_59755290	1	1
1	1_59770678	1	1
1	1_59812883	0.4735	1
1	1_59916744	0.148	1
1	1_59922075	0.7223	1
1	1_59945040	0.2078	1
1	1_59978392	0.2078	1
1	1_60145840	0.2643	1
1	1_60189354	1	1
1	1_60199369	1	1
1	1_60528921	0.2056	1
1	1_60556150	0.7945	1
1	1_60558334	1	1
1	1_60562293	0.7926	1
1	1_60725006	1	1
1	1_60792533	0.4197	1
1	1_60793028	0.7379	1
1	1_60878777	1	1
1	1_60892111	0.7379	1
1	1_61045704	0.02844	1
1	1_61301638	0.5375	1
1	1_61376764	1	1
1	1_61426908	0.7566	1
1	1_61439336	0.7566	1
1	1_61453199	0.7566	1
1	1_61479045	0.2086	1
1	1_61640540	1	1
1	1_61674426	0.6945	1
1	1_61714657	1	1
1	1_61715781	1	1
1	1_61821918	0.6945	1
1	1_61910305	0.6945	1
1	1_61923200	0.6945	1
1	1_62014756	0.1624	1
1	1_62019598	0.5336	1
1	1_62046470	1	1
1	1_62056974	1	1
1	1_62117404	0.7566	1
1	1_62171405	1	1
1	1_62222828	0.7861	1
1	1_62229883	1	1
1	1_62260532	0.7861	1
1	1_62260637	1	1
1	1_62349857	1	1
1	1_62379478	0.7861	1
1	1_62395394	0.2665	1
1	1_62460666	0.2668	1
1	1_62489207	0.08394	1
1	1_62517648	1	1
1	1_62565253	1	1
1	1_62642620	0.5501	1
1	1_62751674	0.09213	1
1	1_62753075	0.7135	1
1	1_62785558	0.6945	1
1	1_62789771	0.09213	1
1	1_62815227	1	1
1	1_62818065	0.4735	1
1	1_62872586	0.8003	1
1	1_62876363	1	1
1	1_62974904	0.2649	1
1	1_63012690	0.5864	1
1	1_63045642	0.5765	1
1	1_63244416	0.447	1
1	1_63255865	0.7237	1
1	1_63288726	0.7863	1
1	1_63404322	0.5864	1
1	1_63478419	0.2652	1
1	1_63479791	0.5455	1
1	1_63547442	0.6574	1
1	1_63547512	1	1
1	1_63547884	1	1
1	1_63607551	0.1884	1
1	1_63680323	0.5529	1
1	1_63718562	0.5529	1
1	1_63754958	0.1243	1
1	1_63834608	0.6574	1
1	1_63842252	0.6574	1
1	1_63908226	0.244	1
1	1_63927978	0.6319	1
1	1_63975987	1	1
1	1_63991102	1	1
1	1_64021105	0.1636	1
1	1_64212266	0.4862	1
1	1_64226460	0.177	1
1	1_64282841	0.3263	1
1	1_64290693	0.007654	1
1	1_64290791	0.3263	1
1	1_64329917	1	1
1	1_64383384	0.4036	1
1	1_64386608	0.08919	1
1	1_64395060	1	1
1	1_64513274	0.3391	1
1	1_64515235	1	1
1	1_64518670	0.5961	1
1	1_64540140	0.7912	1
1	1_64587779	0.5543	1
1	1_64598713	0.2085	1
1	1_64624080	0.2085	1
1	1_64655894	1	1
1	1_64678726	0.2085	1
1	1_64771094	1	1
1	1_64794572	0.4028	1
1	1_64820467	0.5206	1
1	1_64915290	0.6774	1
1	1_65034232	1	1
1	1_65070779	1	1
1	1_65184880	1	1
1	1_65190156	0.3453	1
1	1_65229900	0.6021	1
1	1_65233624	0.4862	1
1	1_65269432	0.0664	1
1	1_65303700	1	1
1	1_65345638	0.2139	1
1	1_65393155	1	1
1	1_65393243	1	1
1	1_65491273	1	1
1	1_65499533	0.4862	1
1	1_65553951	0.7791	1
1	1_65627971	0.348	1
1	1_65635645	0.558	1
1	1_65657295	0.4862	1
1	1_65709486	0.7327	1
1	1_65751819	0.2853	1
1	1_65751827	0.2853	1
1	1_65769727	0.258	1
1	1_65787092	0.6623	1
1	1_65814777	0.735	1
1	1_65841804	0.04544	1
1	1_65842030	0.04544	1
1	1_65869896	0.9021	1
1	1_65869949	0.8161	1
1	1_65922084	0.2318	1
1	1_65998610	0.5177	1
1	1_66027047	0.5177	1
1	1_66073280	0.2558	1
1	1_66079294	0.5177	1
1	1_66142552	0.1381	1
1	1_66145680	1	1
1	1_66163344	0.8309	1
1	1_66219652	0.6053	1
1	1_66232715	1	1
1	1_66252315	1	1
1	1_66256151	1	1
1	1_66282749	0.7806	1
1	1_66296523	0.479	1
1	1_66302733	1	1
1	1_66346442	0.7105	1
1	1_66353633	0.7105	1
1	1_66358865	0.7105	1
1	1_66370474	0.3842	1
1	1_66417339	0.3338	1
1	1_66447334	1	1
1	1_66464383	1	1
1	1_66523553	0.2139	1
1	1_66523718	1	1
1	1_66627395	0.6187	1
1	1_66629017	1	1
1	1_66716134	0.7946	1
1	1_66784262	0.4028	1
1	1_66898719	1	1
1	1_67035016	1	1
1	1_67184959	1	1
1	1_67222990	1	1
1	1_67263480	0.7219	1
1	1_67348231	1	1
1	1_67440989	0.1509	1
1	1_67508814	0.5407	1
1	1_67515030	1	1
1	1_67550128	0.7445	1
1	1_67562066	1	1
1	1_67605270	0.4862	1
1	1_67634918	0.4836	1
1	1_67647989	1	1
1	1_67649729	1	1
1	1_67720895	1	1
1	1_67777922	0.2279	1
1	1_67781374	1	1
1	1_67809750	0.6211	1
1	1_67860790	0.8008	1
1	1_67861234	0.8008	1
1	1_67974379	0.3343	1
1	1_67978224	1	1
1	1_67987302	1	1
1	1_68013884	0.6986	1
1	1_68032907	1	1
1	1_68107187	0.4551	1
1	1_68158204	0.7821	1
1	1_68211516	0.7821	1
1	1_68228297	0.1528	1
1	1_68261793	0.7835	1
1	1_68262049	0.1528	1
1	1_68290918	1	1
1	1_68321344	1	1
1	1_68409348	0.1528	1
1	1_68432463	0.1528	1
1	1_68489764	0.2671	1
1	1_68507314	0.4753	1
1	1_68521660	0.3355	1
1	1_68597487	0.1752	1
1	1_68655670	0.7517	1
1	1_68701400	0.4023	1
1	1_68708147	1	1
1	1_68778089	0.4023	1
1	1_68778169	1	1
1	1_68778947	1	1
1	1_68794687	0.178	1
1	1_68835676	1	1
1	1_68836045	0.5762	1
1	1_68862020	0.593	1
1	1_68882377	0.6375	1
1	1_68949965	0.2916	1
1	1_69023763	1	1
1	1_69062965	0.6583	1
1	1_69082572	0.5959	1
1	1_69126714	0.8023	1
1	1_69175264	0.6583	1
1	1_69326275	1	1
1	1_69339109	1	1
1	1_69339208	1	1
1	1_69407277	1	1
1	1_69407423	0.4422	1
1	1_69407512	1	1
1	1_69410844	1	1
1	1_69453723	0.3842	1
1	1_69505589	1	1
1	1_69543750	1	1
1	1_69561176	1	1
1	1_69646754	0.5765	1
1	1_69651426	0.4738	1
1	1_69697043	0.3401	1
1	1_69735970	1	1
1	1_69736571	0.2272	1
1	1_69819214	1	1
1	1_69863308	1	1
1	1_69894317	1	1
1	1_69994333	1	1
1	1_70013860	0.6606	1
1	1_70037326	1	1
1	1_70107952	0.737	1
1	1_70111294	0.4862	1
1	1_70188962	0.3186	1
1	1_70227908	0.3564	1
1	1_70238049	1	1
1	1_70241764	1	1
1	1_70306880	1	1
1	1_70348014	0.6204	1
1	1_70378596	0.3206	1
1	1_70483839	0.3401	1
1	1_70484175	0.3426	1
1	1_70486478	0.3426	1
1	1_70539539	0.1447	1
1	1_70657152	0.1081	1
1	1_70657328	0.1058	1
1	1_70661243	0.5377	1
1	1_70699368	0.1058	1
1	1_70792797	0.2148	1
1	1_70814074	0.2148	1
1	1_70851175	0.7867	1
1	1_70918902	0.08754	1
1	1_70949440	0.01885	1
1	1_70953234	0.398	1
1	1_71016465	0.4308	1
1	1_71092136	0.2431	1
1	1_71161271	0.2881	1
1	1_71194853	0.6458	1
1	1_71256202	1	1
1	1_71300745	1	1
1	1_71329207	0.2048	1
1	1_71344522	1	1
1	1_71348106	1	1
1	1_71385950	1	1
1	1_71386455	0.4897	1
1	1_71487753	0.497	1
1	1_71495554	0.7357	1
1	1_71588145	0.4229	1
1	1_71612809	0.3136	1
1	1_71614110	0.3136	1
1	1_71614973	0.3136	1
1	1_71617352	0.2826	1
1	1_71627209	0.7102	1
1	1_71631365	1	1
1	1_71631425	1	1
1	1_71635149	0.5967	1
1	1_71635419	1	1
1	1_71656683	0.4458	1
1	1_71723537	0.7898	1
1	1_71755750	0.7898	1
1	1_71799153	0.7898	1
1	1_71799464	0.7898	1
1	1_71887891	0.2139	1
1	1_71975325	0.6458	1
1	1_71989818	0.4285	1
1	1_72100180	1	1
1	1_72113388	1	1
1	1_72155297	1	1
1	1_72167830	1	1
1	1_72167912	1	1
1	1_72187724	0.1081	1
1	1_72256672	1	1
1	1_72297107	1	1
1	1_72345299	0.5891	1
1	1_72424991	0.7326	1
1	1_72451788	0.445	1
1	1_72537262	0.2647	1
1	1_72537379	1	1
1	1_72630023	1	1
1	1_72750853	1	1
1	1_72817405	0.6601	1
1	1_72819693	0.445	1
1	1_72823343	0.6601	1
1	1_72837000	0.5945	1
1	1_72958533	1	1
1	1_72970970	0.2836	1
1	1_73056328	0.4605	1
1	1_73056400	0.4605	1
1	1_73056567	0.4605	1
1	1_73080978	0.2321	1
1	1_73123780	0.4564	1
1	1_73193794	0.4836	1
1	1_73264938	0.2671	1
1	1_73278197	0.6943	1
1	1_73349996	0.562	1
1	1_73390433	0.1566	1
1	1_73401226	0.2795	1
1	1_73417368	0.2688	1
1	1_73417572	0.2688	1
1	1_73505964	1	1
1	1_73517781	0.7223	1
1	1_73545254	0.7223	1
1	1_73575357	0.4798	1
1	1_73575439	0.3629	1
1	1_73634110	0.4862	1
1	1_73643415	0.4491	1
1	1_73694927	1	1
1	1_73795137	1	1
1	1_73829994	1	1
1	1_73830391	0.7349	1
1	1_73881378	0.4445	1
1	1_73992006	0.297	1
1	1_74040456	0.072	1
1	1_74102792	1	1
1	1_74103154	1	1
1	1_74260168	1	1
1	1_74260370	0.5324	1
1	1_74294536	0.3186	1
1	1_74354948	1	1
1	1_74453044	0.06619	1
1	1_74518685	0.5891	1
1	1_74524733	0.08629	1
1	1_74574126	0.2272	1
1	1_74651104	0.1473	1
1	1_74742098	0.7942	1
1	1_74772884	1	1
1	1_74839819	0.6075	1
1	1_74844110	0.7942	1
1	1_74844801	0.2272	1
1	1_74880142	0.1482	1
1	1_74897083	0.3216	1
1	1_74975168	0.3357	1
1	1_74985150	1	1
1	1_75014444	1	1
1	1_75034595	0.7879	1
1	1_75109834	1	1
1	1_75148912	0.3021	1
1	1_75187248	0.7233	1
1	1_75245998	0.5733	1
1	1_75308260	0.2957	1
1	1_75317307	0.4496	1
1	1_75317324	0.7547	1
1	1_75333244	1	1
1	1_75409929	0.5733	1
1	1_75410452	0.4449	1
1	1_75458447	0.06175	1
1	1_75461775	0.06175	1
1	1_75471291	0.1058	1
1	1_75497178	0.1058	1
1	1_75506294	0.7459	1
1	1_75523947	0.737	1
1	1_75551906	0.4753	1
1	1_75652528	1	1
1	1_75724769	1	1
1	1_75744010	1	1
1	1_75751220	0.4802	1
1	1_75779675	1	1
1	1_75808309	0.6115	1
1	1_75885020	1	1
1	1_75946990	0.2888	1
1	1_76001872	1	1
1	1_76002021	1	1
1	1_76069923	0.7339	1
[truncated: 56,393 more rows]
