# Supplementary material for: SERPINB11 Frameshift Variant Associated with Novel Hoof Specific Phenotype in Connemara Ponies
Source: PLoS Genet. 2015 Apr 13;11(4):e1005122. doi: 10.1371/journal.pgen.1005122 (PMC4395385; doi:10.1371/journal.pgen.1005122)
Supplement: S5 Table — (XLSX) [file pgen.1005122.s005.xlsx]

## Sheet: Sheet1
#CHROM	POS	ID	REF	ALT	QUAL	FILTER	INFO	FORMAT	CON3	CON26	CON15	CON40	QH	Chromo	Position	Reference	Change	Change_type	Homozygous	Quality	Coverage	Warnings	Gene_ID	Gene_name	Bio_type	Trancript_ID	Exon_ID	Exon_Rank	Effect	old_AA/new_AA	Old_codon/New_codon	Codon_Num(CDS)	Codon_Degeneracy	CDS_size	Codons_around	AAs_around	Custom_interval_ID
chr8	79870217	.	C	G	367.68	PASS	AC=4;AF=0.400;AN=10;BaseQRankSum=-0.358;ClippingRankSum=1.231;DP=52;FS=0.000;MLEAC=4;MLEAF=0.400;MQ=59.41;MQ0=0;MQRankSum=-0.358;QD=28.77;ReadPosRankSum=0.358	GT:AD:GQ:PL	1/1:0,9:27:234,27,0	1/1:0,6:21:182,21,0	0/0:8,0:27:0,27,234	0/0:7,0:21:0,21,357	0/0:22,0:66:0,66,528	8	79870217	C	G	SNP		367.68	52		ENSECAG00000004591	SerpinB13	protein_coding	ENSECAT00000005710	exon_8_79870090_79870275	1	UTR_5_PRIME: 11 bases from TSS
chr8	79900339	.	C	T	624.41	PASS	AC=4;AF=0.400;AN=10;BaseQRankSum=-2.289;ClippingRankSum=0.340;DP=17;FS=5.756;MLEAC=4;MLEAF=0.400;MQ=60.00;MQ0=0;MQRankSum=-0.150;QD=26.01;ReadPosRankSum=-0.150	GT:AD:GQ:PL	1/1:0,4:12:222,12,0	1/1:0,6:33:447,33,0	0/0:4,0:12:0,12,217	0/0:3,0:21:0,21,313	0/0:.:3:0,3,34	8	79900339	C	T	SNP		624.41	17		ENSECAG00000010005	SerpinB3/4	protein_coding	ENSECAT00000010746			DOWNSTREAM: 3521 bases
chr8	79903478	.	A	C	203.8	PASS	AC=4;AF=0.500;AN=8;BaseQRankSum=-1.231;ClippingRankSum=0.358;DP=20;FS=0.000;MLEAC=4;MLEAF=0.500;MQ=54.27;MQ0=0;MQRankSum=0.358;QD=27.99;ReadPosRankSum=0.358	GT:AD:GQ:PL	1/1:0,2:6:55,6,0	1/1:0,8:21:189,21,0	0/0:5,0:15:0,15,135	0/0:3,0:9:0,9,75	./.:.:.:.	8	79903478	A	C	SNP		203.8	20		ENSECAG00000010005	SerpinB3/4	protein_coding	ENSECAT00000010746			DOWNSTREAM: 382 bases
chr8	79909210	.	G	A	369.36	PASS	AC=4;AF=0.400;AN=10;BaseQRankSum=-2.166;ClippingRankSum=-1.818;DP=31;FS=0.000;MLEAC=4;MLEAF=0.400;MQ=59.43;MQ0=0;MQRankSum=1.214;QD=29.16;ReadPosRankSum=-2.166	GT:AD:GQ:PL	1/1:0,7:21:193,21,0	1/1:0,8:24:224,24,0	0/0:4,0:12:0,12,104	0/0:5,0:15:0,15,125	0/0:7,0:21:0,21,175	8	79909210	G	A	SNP		369.36	31		ENSECAG00000010005	SerpinB3/4	protein_coding	ENSECAT00000010746			INTRON					1167
chr8	79910137	.	G	C	196.02	PASS	AC=4;AF=0.400;AN=10;BaseQRankSum=1.773;ClippingRankSum=0.717;DP=33;FS=0.000;MLEAC=3;MLEAF=0.300;MQ=52.35;MQ0=0;MQRankSum=-1.547;QD=26.65;ReadPosRankSum=-1.440	GT:AD:GQ:PL	1/1:0,1:3:27,3,0	1/1:0,1:12:212,12,0	0/0:11,0:45:0,45,1225	0/0:2,0:24:0,24,302	0/0:18,0:66:0,66,1512	8	79910137	G	C	SNP		196.02	33		ENSECAG00000010005	SerpinB3/4	protein_coding	ENSECAT00000010746			INTRON					1167
chr8	79910139	.	T	A	196.02	PASS	AC=4;AF=0.400;AN=10;BaseQRankSum=1.829;ClippingRankSum=0.506;DP=33;FS=0.000;MLEAC=3;MLEAF=0.300;MQ=52.91;MQ0=0;MQRankSum=-1.674;QD=30.15;ReadPosRankSum=-1.809	GT:AD:GQ:PL	1/1:0,1:3:27,3,0	1/1:0,2:12:212,12,0	0/0:11,0:45:0,45,1225	0/0:2,0:24:0,24,302	0/0:17,0:66:0,66,1512	8	79910139	T	A	SNP		196.02	33		ENSECAG00000010005	SerpinB3/4	protein_coding	ENSECAT00000010746			INTRON					1167
chr8	79910428	.	A	G	501.04	PASS	AC=4;AF=0.400;AN=10;BaseQRankSum=-0.354;ClippingRankSum=1.768;DP=23;FS=0.000;MLEAC=4;MLEAF=0.400;MQ=43.62;MQ0=0;MQRankSum=0.589;QD=33.74;ReadPosRankSum=1.532	GT:AD:GQ:PL	1/1:0,5:9:162,9,0	1/1:0,4:21:385,21,0	0/0:5,0:33:0,33,373	0/0:5,0:9:0,9,159	0/0:3,0:18:0,18,191	8	79910428	A	G	SNP		501.04	23		ENSECAG00000010005	SerpinB3/4	protein_coding	ENSECAT00000010746			UPSTREAM: 71 bases
chr8	79913523	.	C	T	478.15	PASS	AC=4;AF=0.400;AN=10;BaseQRankSum=-0.269;ClippingRankSum=2.018;DP=32;FS=0.000;MLEAC=4;MLEAF=0.400;MQ=52.34;MQ0=0;MQRankSum=1.749;QD=24.21;ReadPosRankSum=-0.135	GT:AD:GQ:PL	1/1:0,3:12:272,12,0	1/1:0,5:9:252,9,0	0/0:3,0:18:0,18,408	0/0:8,0:24:0,24,607	0/0:9,0:42:0,42,539	8	79913523	C	T	SNP		478.15	32		ENSECAG00000010005	SerpinB3/4	protein_coding	ENSECAT00000010746			UPSTREAM: 3166 bases
chr8	79913593	.	G	T	478.15	PASS	AC=4;AF=0.400;AN=10;BaseQRankSum=0.572;ClippingRankSum=1.067;DP=27;FS=0.000;MLEAC=4;MLEAF=0.400;MQ=50.84;MQ0=0;MQRankSum=1.067;QD=26.27;ReadPosRankSum=1.589	GT:AD:GQ:PL	1/1:0,5:12:272,12,0	1/1:0,2:9:252,9,0	0/0:5,0:18:0,18,408	0/0:7,0:24:0,24,607	0/0:7,0:42:0,42,539	8	79913593	G	T	SNP		478.15	27		ENSECAG00000010005	SerpinB3/4	protein_coding	ENSECAT00000010746			UPSTREAM: 3236 bases
chr8	79913594	.	T	G	478.15	PASS	AC=4;AF=0.400;AN=10;BaseQRankSum=0.572;ClippingRankSum=1.067;DP=26;FS=0.000;MLEAC=4;MLEAF=0.400;MQ=50.84;MQ0=0;MQRankSum=1.589;QD=28.23;ReadPosRankSum=0.572	GT:AD:GQ:PL	1/1:0,5:12:272,12,0	1/1:0,2:9:252,9,0	0/0:5,0:18:0,18,408	0/0:6,0:24:0,24,607	0/0:7,0:42:0,42,539	8	79913594	T	G	SNP		478.15	26		ENSECAG00000010005	SerpinB3/4	protein_coding	ENSECAT00000010746			UPSTREAM: 3237 bases
chr8	79914659	.	C	T	144.16	PASS	AC=4;AF=0.400;AN=10;BaseQRankSum=0.720;ClippingRankSum=0.000;DP=23;FS=0.000;MLEAC=4;MLEAF=0.400;MQ=55.16;MQ0=0;MQRankSum=1.380;QD=26.28;ReadPosRankSum=1.380	GT:AD:GQ:PL	1/1:0,3:12:108,12,0	1/1:0,3:9:81,9,0	0/0:5,0:12:0,12,138	0/0:8,0:24:0,24,200	0/0:2,0:9:0,9,79	8	79914659	C	T	SNP		144.16	23		ENSECAG00000010005	SerpinB3/4	protein_coding	ENSECAT00000010746			UPSTREAM: 4302 bases
chr8	79914960	.	T	C	253.98	PASS	AC=4;AF=0.400;AN=10;BaseQRankSum=-2.219;ClippingRankSum=0.000;DP=26;FS=3.979;MLEAC=4;MLEAF=0.400;MQ=53.15;MQ0=0;MQRankSum=1.307;QD=23.89;ReadPosRankSum=-0.729	GT:AD:GQ:PL	1/1:0,5:15:135,15,0	1/1:0,6:18:165,18,0	0/0:6,0:18:0,18,168	0/0:6,0:15:0,15,130	0/0:2,0:6:0,6,51	8	79914960	T	C	SNP		253.98	26		ENSECAG00000010005	SerpinB3/4	protein_coding	ENSECAT00000010746			UPSTREAM: 4603 bases
chr8	79916244	.	A	T	349.84	PASS	AC=4;AF=0.400;AN=10;BaseQRankSum=-1.732;ClippingRankSum=2.683;DP=43;FS=2.570;MLEAC=4;MLEAF=0.400;MQ=52.96;MQ0=0;MQRankSum=-0.781;QD=27.31;ReadPosRankSum=-0.238	GT:AD:GQ:PL	1/1:0,6:21:182,21,0	1/1:0,6:27:216,27,0	0/0:3,0:15:0,15,130	0/0:6,0:27:0,27,370	0/0:13,0:39:0,39,323	8	79916244	A	T	SNP		349.84	43								INTERGENIC
chr8	79917021	.	T	C	218.88	PASS	AC=4;AF=0.400;AN=10;BaseQRankSum=-2.475;ClippingRankSum=1.768;DP=25;FS=3.522;MLEAC=4;MLEAF=0.400;MQ=57.09;MQ0=0;MQRankSum=-0.495;QD=25.62;ReadPosRankSum=-1.202	GT:AD:GQ:PL	1/1:0,4:12:104,12,0	1/1:0,6:18:160,18,0	0/0:2,0:6:0,6,56	0/0:9,0:27:0,27,237	0/0:3,0:9:0,9,73	8	79917021	T	C	SNP		218.88	25								INTERGENIC
chr8	79920927	.	T	G	115.6	PASS	AC=4;AF=0.400;AN=10;BaseQRankSum=-0.762;ClippingRankSum=1.179;DP=33;FS=0.000;MLEAC=4;MLEAF=0.400;MQ=46.32;MQ0=0;MQRankSum=1.179;QD=33.70;ReadPosRankSum=-0.067	GT:AD:GQ:PL	1/1:0,5:12:108,12,0	1/1:0,1:6:51,6,0	0/0:11,0:27:0,27,243	0/0:2,0:6:0,6,54	0/0:5,0:18:0,18,164	8	79920927	T	G	SNP		115.6	33								INTERGENIC
chr8	79921274	.	C	A	743.18	PASS	AC=4;AF=0.400;AN=10;BaseQRankSum=-3.067;ClippingRankSum=-0.400;DP=36;FS=0.000;MLEAC=4;MLEAF=0.400;MQ=50.55;MQ0=0;MQRankSum=1.067;QD=28.45;ReadPosRankSum=-0.400	GT:AD:GQ:PL	1/1:0,3:21:279,21,0	1/1:0,8:36:511,36,0	0/0:10,0:24:0,24,408	0/0:2,0:6:0,6,111	0/0:3,0:21:0,21,207	8	79921274	C	A	SNP		743.18	36								INTERGENIC
chr8	79921327	.	A	T	743.18	PASS	AC=4;AF=0.400;AN=10;BaseQRankSum=-1.628;ClippingRankSum=-0.263;DP=46;FS=0.000;MLEAC=4;MLEAF=0.400;MQ=47.96;MQ0=0;MQRankSum=0.053;QD=31.09;ReadPosRankSum=0.998	GT:AD:GQ:PL	1/1:0,7:21:279,21,0	1/1:0,11:36:511,36,0	0/0:6,0:24:0,24,408	0/0:2,0:6:0,6,111	0/0:6,0:21:0,21,207	8	79921327	A	T	SNP		743.18	46								INTERGENIC
chr8	79921475	.	G	A	170.42	PASS	AC=4;AF=0.400;AN=10;BaseQRankSum=0.421;ClippingRankSum=-1.638;DP=20;FS=10.000;MLEAC=5;MLEAF=0.500;MQ=52.35;MQ0=0;MQRankSum=1.368;QD=30.67;ReadPosRankSum=0.922	GT:AD:GQ:PL	1/1:0,4:12:108,12,0	1/1:0,3:12:105,12,0	0/0:6,0:18:0,18,154	0/0:3,0:6:0,6,50	0/0:1,0:3:0,3,24	8	79921475	G	A	SNP		170.42	20								INTERGENIC
chr8	79922223	.	T	C	161.29	PASS	AC=4;AF=0.400;AN=10;BaseQRankSum=-0.198;ClippingRankSum=0.922;DP=34;FS=0.000;MLEAC=4;MLEAF=0.400;MQ=50.50;MQ0=0;MQRankSum=-0.198;QD=31.37;ReadPosRankSum=0.198	GT:AD:GQ:PL	1/1:0,5:12:104,12,0	1/1:0,4:12:104,12,0	0/0:11,0:27:0,27,243	0/0:9,0:33:0,33,561	0/0:3,0:27:0,27,263	8	79922223	T	C	SNP		161.29	34								INTERGENIC
chr8	79922530	.	A	G	326.7	PASS	AC=4;AF=0.400;AN=10;BaseQRankSum=-0.241;ClippingRankSum=2.261;DP=48;FS=0.000;MLEAC=4;MLEAF=0.400;MQ=52.05;MQ0=0;MQRankSum=0.144;QD=34.09;ReadPosRankSum=1.010	GT:AD:GQ:PL	1/1:0,8:24:200,24,0	1/1:0,8:21:175,21,0	0/0:4,0:21:0,21,187	0/0:10,0:30:0,30,260	0/0:11,0:33:0,33,273	8	79922530	A	G	SNP		326.7	48								INTERGENIC
chr8	79923284	.	A	G	216.34	PASS	AC=4;AF=0.400;AN=10;BaseQRankSum=-1.356;ClippingRankSum=-0.065;DP=27;FS=0.000;MLEAC=4;MLEAF=0.400;MQ=54.45;MQ0=0;MQRankSum=0.452;QD=31.06;ReadPosRankSum=0.710	GT:AD:GQ:PL	1/1:0,5:15:133,15,0	1/1:0,6:15:130,15,0	0/0:4,0:18:0,18,166	0/0:3,0:9:0,9,156	0/0:9,0:21:0,21,169	8	79923284	A	G	SNP		216.34	27								INTERGENIC
chr8	79926732	.	C	T	368.87	PASS	AC=4;AF=0.400;AN=10;BaseQRankSum=-0.691;ClippingRankSum=1.678;DP=43;FS=0.000;MLEAC=4;MLEAF=0.400;MQ=50.88;MQ0=0;MQRankSum=0.099;QD=31.38;ReadPosRankSum=1.283	GT:AD:GQ:PL	1/1:0,12:33:308,33,0	1/1:0,5:12:108,12,0	0/0:6,0:18:0,18,166	0/0:5,0:15:0,15,130	0/0:5,0:15:0,15,128	8	79926732	C	T	SNP		368.87	43								INTERGENIC
chr8	79927004	.	G	A	283.41	PASS	AC=4;AF=0.400;AN=10;BaseQRankSum=-0.322;ClippingRankSum=0.956;DP=46;FS=0.000;MLEAC=4;MLEAF=0.400;MQ=43.63;MQ0=0;MQRankSum=1.920;QD=25.72;ReadPosRankSum=0.322	GT:AD:GQ:PL	1/1:0,5:21:195,21,0	1/1:0,6:15:135,15,0	0/0:6,0:12:0,12,100	0/0:5,0:18:0,18,138	0/0:3,0:9:0,9,64	8	79927004	G	A	SNP		283.41	46								INTERGENIC
chr8	79934931	.	T	A	706.77	PASS	AC=4;AF=0.400;AN=10;BaseQRankSum=-1.694;ClippingRankSum=-0.423;DP=28;FS=0.000;MLEAC=4;MLEAF=0.400;MQ=59.81;MQ0=0;MQRankSum=1.270;QD=26.54;ReadPosRankSum=0.529	GT:AD:GQ:PL	1/1:0,6:24:367,24,0	1/1:0,7:21:385,21,0	0/0:5,0:12:0,12,216	0/0:9,0:30:0,30,498	0/0:1,0:3:0,3,29	8	79934931	T	A	SNP		706.77	28		ENSECAG00000012625	SerpinB3/4	protein_coding	ENSECAT00000013298			INTRON					1119
chr8	79934957	.	G	A	706.77	PASS	AC=4;AF=0.400;AN=10;BaseQRankSum=-1.164;ClippingRankSum=-0.953;DP=26;FS=0.000;MLEAC=4;MLEAF=0.400;MQ=59.81;MQ0=0;MQRankSum=0.000;QD=32.97;ReadPosRankSum=0.318	GT:AD:GQ:PL	1/1:0,6:24:367,24,0	1/1:0,9:21:385,21,0	0/0:2,0:12:0,12,216	0/0:9,0:30:0,30,498	0/0:.:3:0,3,29	8	79934957	G	A	SNP		706.77	26		ENSECAG00000012625	SerpinB3/4	protein_coding	ENSECAT00000013298			INTRON					1119
chr8	79935127	.	C	T	387.07	PASS	AC=4;AF=0.400;AN=10;BaseQRankSum=-0.358;ClippingRankSum=1.231;DP=24;FS=0.000;MLEAC=4;MLEAF=0.400;MQ=57.93;MQ0=0;MQRankSum=1.231;QD=30.90;ReadPosRankSum=-0.358	GT:AD:GQ:PL	1/1:0,8:27:243,27,0	1/1:0,7:21:189,21,0	0/0:1,0:6:0,6,46	0/0:5,0:15:0,15,110	0/0:3,0:6:0,6,42	8	79935127	C	T	SNP		387.07	24		ENSECAG00000012625	SerpinB3/4	protein_coding	ENSECAT00000013298			INTRON					1119
chr8	79936762	.	T	C	239.18	PASS	AC=4;AF=0.400;AN=10;BaseQRankSum=-2.239;ClippingRankSum=0.825;DP=33;FS=0.000;MLEAC=4;MLEAF=0.400;MQ=50.60;MQ0=0;MQRankSum=-0.354;QD=28.25;ReadPosRankSum=1.061	GT:AD:GQ:PL	1/1:0,5:15:130,15,0	1/1:0,6:18:156,18,0	0/0:3,0:9:0,9,78	0/0:5,0:15:0,15,130	0/0:11,0:36:0,36,291	8	79936762	T	C	SNP		239.18	33		ENSECAG00000012625	SerpinB3/4	protein_coding	ENSECAT00000013298			INTRON					1119
chr8	79936949	.	T	C	278.35	PASS	AC=4;AF=0.400;AN=10;BaseQRankSum=-2.451;ClippingRankSum=-2.451;DP=36;FS=0.000;MLEAC=4;MLEAF=0.400;MQ=59.92;MQ0=0;MQRankSum=0.423;QD=27.83;ReadPosRankSum=-0.930	GT:AD:GQ:PL	1/1:0,8:21:192,21,0	1/1:0,4:12:133,12,0	0/0:2,0:9:0,9,87	0/0:5,0:18:0,18,312	0/0:17,0:54:0,54,432	8	79936949	T	C	SNP		278.35	36		ENSECAG00000012625	SerpinB3/4	protein_coding	ENSECAT00000013298			INTRON					1119
chr8	79940849	.	C	T	437.12	PASS	AC=4;AF=0.400;AN=10;BaseQRankSum=-0.198;ClippingRankSum=0.198;DP=25;FS=0.000;MLEAC=4;MLEAF=0.400;MQ=59.45;MQ0=0;MQRankSum=-0.198;QD=27.14;ReadPosRankSum=0.922	GT:AD:GQ:PL	1/1:0,5:18:324,18,0	1/1:0,3:9:159,9,0	0/0:4,0:12:0,12,220	0/0:4,0:12:0,12,200	0/0:9,0:27:0,27,414	8	79940849	C	T	SNP		437.12	25		ENSECAG00000012625	SerpinB3/4	protein_coding	ENSECAT00000013298			UPSTREAM: 236 bases
chr8	79940863	.	A	T	437.12	PASS	AC=4;AF=0.400;AN=10;BaseQRankSum=-0.198;ClippingRankSum=0.198;DP=29;FS=0.000;MLEAC=4;MLEAF=0.400;MQ=59.45;MQ0=0;MQRankSum=-0.198;QD=26.90;ReadPosRankSum=1.495	GT:AD:GQ:PL	1/1:0,7:18:324,18,0	1/1:0,3:9:159,9,0	0/0:5,0:12:0,12,220	0/0:4,0:12:0,12,200	0/0:10,0:27:0,27,414	8	79940863	A	T	SNP		437.12	29		ENSECAG00000012625	SerpinB3/4	protein_coding	ENSECAT00000013298			UPSTREAM: 250 bases
chr8	79941165	.	T	G	939.05	PASS	AC=4;AF=0.400;AN=10;BaseQRankSum=-2.739;ClippingRankSum=-2.739;DP=48;FS=0.000;MLEAC=4;MLEAF=0.400;MQ=60.00;MQ0=0;MQRankSum=1.286;QD=31.43;ReadPosRankSum=-2.739	GT:AD:GQ:PL	1/1:0,9:27:553,27,0	1/1:0,7:21:434,21,0	0/0:10,0:27:0,27,557	0/0:4,0:12:0,12,236	0/0:18,0:39:0,39,732	8	79941165	T	G	SNP		939.05	48		ENSECAG00000012625	SerpinB3/4	protein_coding	ENSECAT00000013298			UPSTREAM: 552 bases
chr8	79941292	.	G	A	196.06	PASS	AC=4;AF=0.400;AN=10;BaseQRankSum=-2.450;ClippingRankSum=-0.336;DP=21;FS=3.979;MLEAC=4;MLEAF=0.400;MQ=57.42;MQ0=0;MQRankSum=1.268;QD=32.68;ReadPosRankSum=0.336	GT:AD:GQ:PL	1/1:0,5:15:135,15,0	1/1:0,4:12:107,12,0	0/0:4,0:12:0,12,104	0/0:4,0:12:0,12,100	0/0:3,0:12:0,12,87	8	79941292	G	A	SNP		196.06	21		ENSECAG00000012625	SerpinB3/4	protein_coding	ENSECAT00000013298			UPSTREAM: 679 bases
chr8	79941664	.	A	G	217.78	PASS	AC=4;AF=0.400;AN=10;BaseQRankSum=0.000;ClippingRankSum=0.000;DP=29;FS=0.000;MLEAC=4;MLEAF=0.400;MQ=60.00;MQ0=0;MQRankSum=0.720;QD=29.09;ReadPosRankSum=0.000	GT:AD:GQ:PL	1/1:0,4:15:110,15,0	1/1:0,8:21:154,21,0	0/0:6,0:15:0,15,135	0/0:9,0:24:0,24,208	0/0:2,0:6:0,6,72	8	79941664	A	G	SNP		217.78	29		ENSECAG00000012625	SerpinB3/4	protein_coding	ENSECAT00000013298			UPSTREAM: 1051 bases
chr8	79941984	.	C	G	680.66	PASS	AC=4;AF=0.400;AN=10;BaseQRankSum=-1.330;ClippingRankSum=2.544;DP=35;FS=0.000;MLEAC=4;MLEAF=0.400;MQ=60.00;MQ0=0;MQRankSum=1.272;QD=34.41;ReadPosRankSum=0.636	GT:AD:GQ:PL	1/1:0,5:12:216,12,0	1/1:0,9:30:512,30,0	0/0:6,0:18:0,18,282	0/0:5,0:15:0,15,240	0/0:10,0:33:0,33,439	8	79941984	C	G	SNP		680.66	35		ENSECAG00000012625	SerpinB3/4	protein_coding	ENSECAT00000013298			UPSTREAM: 1371 bases
chr8	79942003	.	C	T	680.66	PASS	AC=4;AF=0.400;AN=10;BaseQRankSum=-1.295;ClippingRankSum=2.556;DP=34;FS=0.000;MLEAC=4;MLEAF=0.400;MQ=58.96;MQ0=0;MQRankSum=0.315;QD=27.40;ReadPosRankSum=-0.245	GT:AD:GQ:PL	1/1:0,5:12:216,12,0	1/1:0,9:30:512,30,0	0/0:5,0:18:0,18,282	0/0:5,0:15:0,15,240	0/0:9,0:33:0,33,439	8	79942003	C	T	SNP		680.66	34		ENSECAG00000012625	SerpinB3/4	protein_coding	ENSECAT00000013298			UPSTREAM: 1390 bases
chr8	79942107	.	G	C	91.3	PASS	AC=2;AF=0.250;AN=8;BaseQRankSum=-0.935;ClippingRankSum=1.203;DP=25;FS=0.000;MLEAC=2;MLEAF=0.250;MQ=58.66;MQ0=0;MQRankSum=0.668;QD=28.14;ReadPosRankSum=0.134	GT:AD:GQ:PL	./.:.:.:.	1/1:0,5:15:130,15,0	0/0:6,0:15:0,15,130	0/0:7,0:21:0,21,174	0/0:6,0:18:0,18,138	8	79942107	G	C	SNP		91.3	25		ENSECAG00000012625	SerpinB3/4	protein_coding	ENSECAT00000013298			UPSTREAM: 1494 bases
chr8	79944915	.	A	G	133.42	PASS	AC=4;AF=0.400;AN=10;BaseQRankSum=0.572;ClippingRankSum=1.067;DP=17;FS=0.000;MLEAC=4;MLEAF=0.400;MQ=55.19;MQ0=0;MQRankSum=0.000;QD=23.76;ReadPosRankSum=-0.572	GT:AD:GQ:PL	1/1:0,4:12:104,12,0	1/1:0,1:9:75,9,0	0/0:4,0:18:0,18,249	0/0:6,0:18:0,18,156	0/0:1,0:15:0,15,152	8	79944915	A	G	SNP		133.42	17		ENSECAG00000012625	SerpinB3/4	protein_coding	ENSECAT00000013298			UPSTREAM: 4302 bases
chr8	79948251	.	T	G	306.6	PASS	AC=4;AF=0.400;AN=10;BaseQRankSum=0.041;ClippingRankSum=0.531;DP=29;FS=2.115;MLEAC=4;MLEAF=0.400;MQ=56.31;MQ0=0;MQRankSum=-0.122;QD=34.07;ReadPosRankSum=0.694	GT:AD:GQ:PL	1/1:0,9:30:270,30,0	1/1:0,3:9:81,9,0	0/0:6,0:24:0,24,299	0/0:7,0:21:0,21,182	0/0:1,0:3:0,3,25	8	79948251	T	G	SNP		306.6	29								INTERGENIC
chr8	79949195	.	A	G	209.8	PASS	AC=4;AF=0.400;AN=10;BaseQRankSum=-0.800;ClippingRankSum=-0.400;DP=33;FS=2.199;MLEAC=4;MLEAF=0.400;MQ=57.63;MQ0=0;MQRankSum=0.400;QD=35.44;ReadPosRankSum=1.200	GT:AD:GQ:PL	1/1:0,5:15:125,15,0	1/1:0,4:12:131,12,0	0/0:13,0:36:0,36,492	0/0:6,0:15:0,15,130	0/0:3,0:9:0,9,151	8	79949195	A	G	SNP		209.8	33								INTERGENIC
chr8	79951704	.	A	T	317.08	PASS	AC=4;AF=0.400;AN=10;BaseQRankSum=-0.720;ClippingRankSum=0.720;DP=40;FS=0.000;MLEAC=4;MLEAF=0.400;MQ=59.67;MQ0=0;MQRankSum=-0.720;QD=30.57;ReadPosRankSum=0.720	GT:AD:GQ:PL	1/1:0,6:18:168,18,0	1/1:0,4:21:196,21,0	0/0:2,0:9:0,9,141	0/0:3,0:12:0,12,104	0/0:25,0:90:0,90,2158	8	79951704	A	T	SNP		317.08	40								INTERGENIC
chr8	79955123	.	T	C	243.79	PASS	AC=4;AF=0.400;AN=10;BaseQRankSum=-1.495;ClippingRankSum=0.922;DP=25;FS=0.000;MLEAC=4;MLEAF=0.400;MQ=59.18;MQ0=0;MQRankSum=-0.198;QD=27.91;ReadPosRankSum=0.922	GT:AD:GQ:PL	1/1:0,7:21:182,21,0	1/1:0,5:12:108,12,0	0/0:3,0:9:0,9,84	0/0:6,0:18:0,18,156	0/0:4,0:12:0,12,100	8	79955123	T	C	SNP		243.79	25		ENSECAG00000020029	SerpinB3/4	protein_coding	ENSECAT00000021422			DOWNSTREAM: 4814 bases
chr8	79963664	.	T	C	63.35	PASS	AC=4;AF=0.400;AN=10;BaseQRankSum=-1.231;ClippingRankSum=0.358;DP=14;FS=0.000;MLEAC=3;MLEAF=0.300;MQ=57.23;MQ0=0;MQRankSum=1.231;QD=31.67;ReadPosRankSum=-1.231	GT:AD:GQ:PL	1/1:0,1:9:78,9,0	1/1:0,1:3:25,3,0	0/0:6,0:18:0,18,162	0/0:4,0:12:0,12,104	0/0:2,0:3:0,3,24	8	79963664	T	C	SNP		63.35	14		ENSECAG00000020029	SerpinB3/4	protein_coding	ENSECAT00000021422			INTRON					1137
chr8	79965295	.	T	C	330.43	PASS	AC=4;AF=0.400;AN=10;BaseQRankSum=0.720;ClippingRankSum=0.720;DP=29;FS=0.000;MLEAC=4;MLEAF=0.400;MQ=55.72;MQ0=0;MQRankSum=0.720;QD=33.03;ReadPosRankSum=0.720	GT:AD:GQ:PL	1/1:0,7:21:161,21,0	1/1:0,8:27:216,27,0	0/0:4,0:15:0,15,135	0/0:7,0:21:0,21,182	0/0:2,0:6:0,6,47	8	79965295	T	C	SNP		330.43	29		ENSECAG00000020029	SerpinB3/4	protein_coding	ENSECAT00000021422			INTRON					1137
chr8	79982126	.	C	T	375.41	PASS	AC=4;AF=0.400;AN=10;BaseQRankSum=-1.380;ClippingRankSum=1.380;DP=54;FS=0.000;MLEAC=4;MLEAF=0.400;MQ=43.43;MQ0=0;MQRankSum=0.000;QD=28.81;ReadPosRankSum=1.380	GT:AD:GQ:PL	1/1:0,12:36:324,36,0	1/1:0,4:12:108,12,0	0/0:20,0:57:0,57,456	0/0:5,0:15:0,15,110	0/0:2,0:5:0,5,23	8	79982126	C	T	SNP		375.41	54		ENSECAG00000002080	Ensembl only: processed pseudogene	retrotransposed	ENSECAT00000001928			DOWNSTREAM: 896 bases
chr8	80000415	.	A	G	251.1	PASS	AC=4;AF=0.400;AN=10;BaseQRankSum=-2.912;ClippingRankSum=0.361;DP=34;FS=0.000;MLEAC=4;MLEAF=0.400;MQ=57.73;MQ0=0;MQRankSum=0.749;QD=25.11;ReadPosRankSum=0.638	GT:AD:GQ:PL	1/1:0,6:18:190,18,0	1/1:0,4:12:108,12,0	0/0:4,0:12:0,12,245	0/0:8,0:18:0,18,462	0/0:10,0:30:0,30,250	8	80000415	A	G	SNP		251.1	34		ENSECAG00000021166	SerpinB3/4	protein_coding	ENSECAT00000022717			UPSTREAM: 829 bases
chr8	80002386	.	A	C	164.08	PASS	AC=4;AF=0.400;AN=10;BaseQRankSum=-1.768;ClippingRankSum=1.768;DP=33;FS=0.000;MLEAC=4;MLEAF=0.400;MQ=57.69;MQ0=0;MQRankSum=0.354;QD=29.53;ReadPosRankSum=1.768	GT:AD:GQ:PL	1/1:0,4:15:115,15,0	1/1:0,5:12:96,12,0	0/0:4,0:15:0,15,307	0/0:4,0:21:0,21,361	0/0:16,0:60:0,60,480	8	80002386	A	C	SNP		164.08	33		ENSECAG00000021166	SerpinB3/4	protein_coding	ENSECAT00000022717			UPSTREAM: 2800 bases
chr8	80008882	.	T	C	285.25	PASS	AC=4;AF=0.400;AN=10;BaseQRankSum=-0.713;ClippingRankSum=0.713;DP=30;FS=2.128;MLEAC=4;MLEAF=0.400;MQ=58.51;MQ0=0;MQRankSum=1.189;QD=31.12;ReadPosRankSum=2.060	GT:AD:GQ:PL	1/1:0,8:21:161,21,0	1/1:0,6:18:172,18,0	0/0:6,0:30:0,30,450	0/0:4,0:45:0,45,818	0/0:5,0:12:0,12,144	8	80008882	T	C	SNP		285.25	30								INTERGENIC
chr8	80026199	.	T	C	292.88	PASS	AC=4;AF=0.400;AN=10;BaseQRankSum=-2.759;ClippingRankSum=-0.400;DP=41;FS=3.664;MLEAC=4;MLEAF=0.400;MQ=57.65;MQ0=0;MQRankSum=0.590;QD=30.29;ReadPosRankSum=-0.932	GT:AD:GQ:PL	1/1:0,5:20:161,20,0	1/1:0,6:18:180,18,0	0/0:4,0:33:0,33,479	0/0:15,0:99:0,102,1793	0/0:9,0:24:0,24,223	8	80026199	T	C	SNP		292.88	41		ENSECAG00000022827	SerpinB3/4	protein_coding	ENSECAT00000024576			INTRON					1128
chr8	80030351	.	A	G	320.37	PASS	AC=4;AF=0.400;AN=10;BaseQRankSum=-1.149;ClippingRankSum=-0.352;DP=41;FS=4.407;MLEAC=4;MLEAF=0.400;MQ=56.23;MQ0=0;MQRankSum=-0.070;QD=32.29;ReadPosRankSum=0.915	GT:AD:GQ:PL	1/1:0,8:18:156,18,0	1/1:0,7:24:210,24,0	0/0:8,0:27:0,27,484	0/0:13,0:51:0,51,1145	0/0:1,0:3:0,3,25	8	80030351	A	G	SNP		320.37	41		ENSECAG00000022827	SerpinB3/4	protein_coding	ENSECAT00000024576			UPSTREAM: 3616 bases
chr8	80034589	.	T	C	302.82	PASS	AC=4;AF=0.400;AN=10;BaseQRankSum=0.142;ClippingRankSum=2.126;DP=44;FS=3.468;MLEAC=4;MLEAF=0.400;MQ=59.34;MQ0=0;MQRankSum=0.047;QD=30.12;ReadPosRankSum=0.898	GT:AD:GQ:PL	1/1:0,5:18:150,18,0	1/1:0,7:24:201,24,0	0/0:9,0:27:0,27,354	0/0:7,0:21:0,21,181	0/0:16,0:42:0,42,336	8	80034589	T	C	SNP		302.82	44								INTERGENIC
chr8	80035198	.	T	C	273.21	PASS	AC=4;AF=0.400;AN=10;BaseQRankSum=-2.736;ClippingRankSum=0.692;DP=38;FS=1.957;MLEAC=4;MLEAF=0.400;MQ=57.78;MQ0=0;MQRankSum=-0.495;QD=27.32;ReadPosRankSum=1.088	GT:AD:GQ:PL	1/1:0,4:9:80,9,0	1/1:0,9:27:240,27,0	0/0:8,0:24:0,24,211	0/0:10,0:30:0,30,261	0/0:6,0:18:0,18,151	8	80035198	T	C	SNP		273.21	38								INTERGENIC
chr8	80061844	.	G	A	153.03	PASS	AC=4;AF=0.400;AN=10;BaseQRankSum=-1.231;ClippingRankSum=1.231;DP=19;FS=0.000;MLEAC=4;MLEAF=0.400;MQ=50.32;MQ0=0;MQRankSum=-1.231;QD=33.14;ReadPosRankSum=1.231	GT:AD:GQ:PL	1/1:0,3:9:84,9,0	1/1:0,4:12:112,12,0	0/0:3,0:12:0,12,112	0/0:4,0:15:0,15,130	0/0:1,0:3:0,3,25	8	80061844	G	A	SNP		153.03	19								INTERGENIC
chr8	80062699	.	T	C	171.19	PASS	AC=4;AF=0.400;AN=10;BaseQRankSum=1.380;ClippingRankSum=1.380;DP=13;FS=0.000;MLEAC=4;MLEAF=0.400;MQ=55.82;MQ0=0;MQRankSum=1.380;QD=33.71;ReadPosRankSum=-0.720	GT:AD:GQ:PL	1/1:0,3:9:81,9,0	1/1:0,5:15:135,15,0	0/0:2,0:21:0,21,189	0/0:1,0:15:0,15,129	0/0:2,0:6:0,6,50	8	80062699	T	C	SNP		171.19	13								INTERGENIC
chr8	80102907	.	C	T	453.79	PASS	AC=4;AF=0.400;AN=10;BaseQRankSum=-1.106;ClippingRankSum=-1.931;DP=27;FS=0.000;MLEAC=4;MLEAF=0.400;MQ=58.94;MQ0=0;MQRankSum=1.106;QD=29.07;ReadPosRankSum=-1.931	GT:AD:GQ:PL	1/1:0,10:30:280,30,0	1/1:0,7:24:220,24,0	0/0:4,0:15:0,15,135	0/0:4,0:12:0,12,100	0/0:2,0:6:0,6,50	8	80102907	C	T	SNP		453.79	27		ENSECAG00000024183	SerpinB11	protein_coding	ENSECAT00000026168			INTRON					1167
chr8	80102907	.	C	T	453.79	PASS	AC=4;AF=0.400;AN=10;BaseQRankSum=-1.106;ClippingRankSum=-1.931;DP=27;FS=0.000;MLEAC=4;MLEAF=0.400;MQ=58.94;MQ0=0;MQRankSum=1.106;QD=29.07;ReadPosRankSum=-1.931	GT:AD:GQ:PL	1/1:0,10:30:280,30,0	1/1:0,7:24:220,24,0	0/0:4,0:15:0,15,135	0/0:4,0:12:0,12,100	0/0:2,0:6:0,6,50	8	80102907	C	T	SNP		453.79	27		ENSECAG00000024183	SerpinB11	protein_coding	ENSECAT00000026138			INTRON					1179
chr8	80116198	.	A	G	176.59	PASS	AC=2;AF=0.250;AN=8;BaseQRankSum=0.727;ClippingRankSum=-0.727;DP=28;FS=0.000;MLEAC=2;MLEAF=0.250;MQ=59.51;MQ0=0;MQRankSum=0.727;QD=31.35;ReadPosRankSum=-0.727	GT:AD:GQ:PL	./.:.:.:.	1/1:0,9:27:216,27,0	0/0:9,0:24:0,24,208	0/0:3,0:12:0,12,104	0/0:7,0:21:0,21,161	8	80116198	A	G	SNP		176.59	28		ENSECAG00000024183	SerpinB11	protein_coding	ENSECAT00000026168			DOWNSTREAM: 776 bases
chr8	80116198	.	A	G	176.59	PASS	AC=2;AF=0.250;AN=8;BaseQRankSum=0.727;ClippingRankSum=-0.727;DP=28;FS=0.000;MLEAC=2;MLEAF=0.250;MQ=59.51;MQ0=0;MQRankSum=0.727;QD=31.35;ReadPosRankSum=-0.727	GT:AD:GQ:PL	./.:.:.:.	1/1:0,9:27:216,27,0	0/0:9,0:24:0,24,208	0/0:3,0:12:0,12,104	0/0:7,0:21:0,21,161	8	80116198	A	G	SNP		176.59	28		ENSECAG00000024183	SerpinB11	protein_coding	ENSECAT00000026138			DOWNSTREAM: 776 bases
chr8	80133291	.	T	A	75.65	PASS	AC=4;AF=0.500;AN=8;BaseQRankSum=-1.026;ClippingRankSum=1.026;DP=8;FS=0.000;MLEAC=5;MLEAF=0.625;MQ=47.92;MQ0=0;MQRankSum=1.026;QD=29.36;ReadPosRankSum=1.026	GT:AD:GQ:PL	1/1:0,2:6:54,6,0	1/1:0,2:6:54,6,0	./.:.:.:.	0/0:2,0:6:0,6,52	0/0:1,0:2:0,2,4	8	80133291	T	A	SNP		75.65	8		Two human SerpinB7 transcripts extend into this region	SerpinB7					INTERGENIC
chr8	80147496	.	C	T	95.79	PASS	AC=4;AF=0.400;AN=10;BaseQRankSum=-1.495;ClippingRankSum=0.198;DP=21;FS=0.000;MLEAC=4;MLEAF=0.400;MQ=51.52;MQ0=0;MQRankSum=-0.922;QD=33.43;ReadPosRankSum=0.198	GT:AD:GQ:PL	1/1:0,2:6:54,6,0	1/1:0,3:9:84,9,0	0/0:6,0:12:0,12,104	0/0:4,0:9:0,9,156	0/0:3,0:9:0,9,78	8	80147496	C	T	SNP		95.79	21			SerpinB7					INTERGENIC
chr8	80151013	.	C	T	242.67	PASS	AC=4;AF=0.400;AN=10;BaseQRankSum=-2.333;ClippingRankSum=1.061;DP=53;FS=3.522;MLEAC=4;MLEAF=0.400;MQ=56.35;MQ0=0;MQRankSum=-0.071;QD=30.31;ReadPosRankSum=-0.354	GT:AD:GQ:PL	1/1:0,7:21:182,21,0	1/1:0,5:12:108,12,0	0/0:5,0:15:0,15,125	0/0:9,0:30:0,30,228	0/0:27,0:92:0,92,681	8	80151013	C	T	SNP		242.67	53			SerpinB7					INTERGENIC
chr8	80204501	.	T	C	276.35	PASS	AC=4;AF=0.400;AN=10;BaseQRankSum=-0.255;ClippingRankSum=1.783;DP=30;FS=0.000;MLEAC=4;MLEAF=0.400;MQ=56.91;MQ0=0;MQRankSum=0.255;QD=29.10;ReadPosRankSum=1.783	GT:AD:GQ:PL	1/1:0,6:21:168,21,0	1/1:0,6:18:156,18,0	0/0:6,0:18:0,18,246	0/0:3,0:12:0,12,104	0/0:8,0:48:0,48,434	8	80204501	T	C	SNP		276.35	30		ENSECAG00000000774	Ensembl only	protein_coding	ENSECAT00000000623			DOWNSTREAM: 383 bases
chr8	80205137	.	C	T	162.25	PASS	AC=4;AF=0.400;AN=10;BaseQRankSum=-1.800;ClippingRankSum=1.500;DP=43;FS=2.187;MLEAC=4;MLEAF=0.400;MQ=52.49;MQ0=0;MQRankSum=1.020;QD=32.45;ReadPosRankSum=1.740	GT:AD:GQ:PL	1/1:0,3:9:75,9,0	1/1:0,4:12:133,12,0	0/0:7,0:24:0,24,365	0/0:3,0:15:0,15,360	0/0:15,0:43:0,43,313	8	80205137	C	T	SNP		162.25	43		ENSECAG00000000774	Ensembl only	protein_coding	ENSECAT00000000623			DOWNSTREAM: 1019 bases
chr8	80207948	.	G	A	259.66	PASS	AC=4;AF=0.400;AN=10;BaseQRankSum=-1.231;ClippingRankSum=1.231;DP=23;FS=0.000;MLEAC=5;MLEAF=0.500;MQ=50.51;MQ0=0;MQRankSum=-0.358;QD=26.81;ReadPosRankSum=0.358	GT:AD:GQ:PL	1/1:0,7:18:168,18,0	1/1:0,6:15:135,15,0	0/0:3,0:9:0,9,75	0/0:4,0:9:0,9,78	0/0:1,0:3:0,3,26	8	80207948	G	A	SNP		259.66	23		ENSECAG00000000774	Ensembl only	protein_coding	ENSECAT00000000623			DOWNSTREAM: 3830 bases
chr8	80211186	.	A	G	181.54	PASS	AC=4;AF=0.400;AN=10;BaseQRankSum=-1.756;ClippingRankSum=1.897;DP=46;FS=0.000;MLEAC=4;MLEAF=0.400;MQ=58.11;MQ0=0;MQRankSum=-0.632;QD=31.43;ReadPosRankSum=0.632	GT:AD:GQ:PL	1/1:0,3:9:78,9,0	1/1:0,7:18:150,18,0	0/0:8,0:24:0,24,216	0/0:3,0:15:0,15,125	0/0:23,0:87:0,87,839	8	80211186	A	G	SNP		181.54	46								INTERGENIC
chr8	80211874	.	C	T	171.25	PASS	AC=4;AF=0.400;AN=10;BaseQRankSum=-1.300;ClippingRankSum=-0.937;DP=20;FS=0.000;MLEAC=4;MLEAF=0.400;MQ=59.31;MQ0=0;MQRankSum=0.000;QD=31.97;ReadPosRankSum=0.550	GT:AD:GQ:PL	1/1:0,3:9:81,9,0	1/1:0,4:15:135,15,0	0/0:5,0:18:0,18,138	0/0:6,0:15:0,15,116	0/0:2,0:6:0,6,36	8	80211874	C	T	SNP		171.25	20								INTERGENIC
chr8	80212276	.	T	C	377.5	PASS	AC=4;AF=0.400;AN=10;BaseQRankSum=-1.231;ClippingRankSum=-0.358;DP=31;FS=0.000;MLEAC=4;MLEAF=0.400;MQ=58.85;MQ0=0;MQRankSum=1.231;QD=31.79;ReadPosRankSum=-1.231	GT:AD:GQ:PL	1/1:0,8:21:182,21,0	1/1:0,9:27:243,27,0	0/0:5,0:15:0,15,255	0/0:4,0:15:0,15,130	0/0:5,0:12:0,12,96	8	80212276	T	C	SNP		377.5	31								INTERGENIC
chr8	80212432	.	T	C	278.54	PASS	AC=4;AF=0.400;AN=10;BaseQRankSum=-0.766;ClippingRankSum=0.295;DP=30;FS=18.195;MLEAC=4;MLEAF=0.400;MQ=56.35;MQ0=0;MQRankSum=1.355;QD=32.05;ReadPosRankSum=1.827	GT:AD:GQ:PL	1/1:0,5:15:164,15,0	1/1:0,5:18:162,18,0	0/0:7,0:21:0,21,196	0/0:5,0:15:0,15,125	0/0:6,0:18:0,18,173	8	80212432	T	C	SNP		278.54	30								INTERGENIC
chr8	80213064	.	C	A	177.1	PASS	AC=4;AF=0.500;AN=8;BaseQRankSum=-2.318;ClippingRankSum=2.037;DP=37;FS=0.000;MLEAC=4;MLEAF=0.500;MQ=55.63;MQ0=0;MQRankSum=-0.632;QD=30.88;ReadPosRankSum=0.351	GT:AD:GQ:PL	1/1:0,6:18:162,18,0	1/1:0,2:6:56,6,0	0/0:3,0:12:0,12,108	./.:.:.:.	0/0:21,0:81:0,81,901	8	80213064	C	A	SNP		177.1	37								INTERGENIC
chr8	80216781	.	A	G	413.84	PASS	AC=4;AF=0.400;AN=10;BaseQRankSum=-0.358;ClippingRankSum=0.358;DP=51;FS=0.000;MLEAC=4;MLEAF=0.400;MQ=58.83;MQ0=0;MQRankSum=1.231;QD=30.70;ReadPosRankSum=0.358	GT:AD:GQ:PL	1/1:0,14:36:300,36,0	1/1:0,6:18:162,18,0	0/0:9,0:24:0,24,216	0/0:6,0:18:0,18,156	0/0:16,0:48:0,48,368	8	80216781	A	G	SNP		413.84	51								INTERGENIC
chr8	80217745	.	G	A	289.26	PASS	AC=4;AF=0.400;AN=10;BaseQRankSum=-0.077;ClippingRankSum=0.386;DP=36;FS=3.332;MLEAC=4;MLEAF=0.400;MQ=58.81;MQ0=0;MQRankSum=0.694;QD=35.57;ReadPosRankSum=0.540	GT:AD:GQ:PL	1/1:0,6:18:168,18,0	1/1:0,6:18:169,18,0	0/0:6,0:18:0,18,164	0/0:5,0:15:0,15,124	0/0:13,0:33:0,33,264	8	80217745	G	A	SNP		289.26	36								INTERGENIC
chr8	80220516	.	T	G	214.15	PASS	AC=4;AF=0.400;AN=10;BaseQRankSum=-0.720;ClippingRankSum=1.380;DP=30;FS=0.000;MLEAC=4;MLEAF=0.400;MQ=51.07;MQ0=0;MQRankSum=0.720;QD=33.05;ReadPosRankSum=1.380	GT:AD:GQ:PL	1/1:0,7:18:156,18,0	1/1:0,3:12:104,12,0	0/0:9,0:24:0,24,224	0/0:6,0:18:0,18,156	0/0:2,0:6:0,6,49	8	80220516	T	G	SNP		214.15	30								INTERGENIC
chr8	80221418	.	C	G	275.29	PASS	AC=4;AF=0.400;AN=10;BaseQRankSum=-0.720;ClippingRankSum=1.380;DP=35;FS=0.000;MLEAC=4;MLEAF=0.400;MQ=56.04;MQ0=0;MQRankSum=0.720;QD=31.93;ReadPosRankSum=-0.720	GT:AD:GQ:PL	1/1:0,10:24:184,24,0	1/1:0,6:18:138,18,0	0/0:7,0:24:0,24,216	0/0:10,0:30:0,30,250	0/0:2,0:6:0,6,49	8	80221418	C	G	SNP		275.29	35								INTERGENIC
chr8	80227266	.	T	C	337.68	PASS	AC=4;AF=0.400;AN=10;BaseQRankSum=-1.187;ClippingRankSum=1.734;DP=37;FS=0.000;MLEAC=4;MLEAF=0.400;MQ=53.89;MQ0=0;MQRankSum=1.734;QD=30.78;ReadPosRankSum=-0.639	GT:AD:GQ:PL	1/1:0,6:18:144,18,0	1/1:0,10:30:240,30,0	0/0:5,0:12:0,12,104	0/0:2,0:6:0,6,50	0/0:13,0:45:0,45,360	8	80227266	T	C	SNP		337.68	37								INTERGENIC
chr8	80228041	.	C	T	345.31	PASS	AC=4;AF=0.400;AN=10;BaseQRankSum=-1.537;ClippingRankSum=-1.537;DP=49;FS=0.000;MLEAC=4;MLEAF=0.400;MQ=59.50;MQ0=0;MQRankSum=0.406;QD=30.92;ReadPosRankSum=-0.406	GT:AD:GQ:PL	1/1:0,3:9:84,9,0	1/1:0,11:33:308,33,0	0/0:7,0:21:0,21,189	0/0:5,0:15:0,15,125	0/0:23,0:72:0,72,551	8	80228041	C	T	SNP		345.31	49								INTERGENIC
chr8	80229228	.	T	C	113.22	PASS	AC=4;AF=0.400;AN=10;BaseQRankSum=-2.073;ClippingRankSum=1.678;DP=26;FS=0.000;MLEAC=4;MLEAF=0.400;MQ=51.50;MQ0=0;MQRankSum=-0.296;QD=29.11;ReadPosRankSum=0.691	GT:AD:GQ:PL	1/1:0,5:15:110,15,0	1/1:0,2:6:48,6,0	0/0:6,0:18:0,18,168	0/0:3,0:12:0,12,108	0/0:9,0:27:0,27,224	8	80229228	T	C	SNP		113.22	26								INTERGENIC
chr8	80230196	.	C	A	129.5	PASS	AC=4;AF=0.400;AN=10;BaseQRankSum=-1.231;ClippingRankSum=0.358;DP=13;FS=0.000;MLEAC=5;MLEAF=0.500;MQ=52.61;MQ0=0;MQRankSum=0.358;QD=30.97;ReadPosRankSum=1.231	GT:AD:GQ:PL	1/1:0,3:9:84,9,0	1/1:0,4:9:84,9,0	0/0:2,0:6:0,6,52	0/0:2,0:6:0,6,44	0/0:1,0:2:0,2,5	8	80230196	C	A	SNP		129.5	13								INTERGENIC
chr8	80232068	.	A	G	427.38	PASS	AC=4;AF=0.400;AN=10;BaseQRankSum=-1.064;ClippingRankSum=0.456;DP=33;FS=2.392;MLEAC=4;MLEAF=0.400;MQ=57.06;MQ0=0;MQRankSum=1.747;QD=27.93;ReadPosRankSum=-1.368	GT:AD:GQ:PL	1/1:0,8:24:230,24,0	1/1:0,10:27:243,27,0	0/0:6,0:18:0,18,170	0/0:7,0:21:0,21,186	0/0:1,0:3:0,3,25	8	80232068	A	G	SNP		427.38	33								INTERGENIC
chr8	80235453	.	A	C	147.71	PASS	AC=4;AF=0.400;AN=10;BaseQRankSum=-1.754;ClippingRankSum=-0.937;DP=18;FS=0.000;MLEAC=4;MLEAF=0.400;MQ=57.10;MQ0=0;MQRankSum=0.937;QD=33.68;ReadPosRankSum=0.550	GT:AD:GQ:PL	1/1:0,3:9:84,9,0	1/1:0,4:12:108,12,0	0/0:3,0:9:0,9,84	0/0:3,0:9:0,9,81	0/0:5,0:15:0,15,125	8	80235453	A	C	SNP		147.71	18								INTERGENIC
chr8	80236228	.	C	T	197.5	PASS	AC=4;AF=0.400;AN=10;BaseQRankSum=-0.238;ClippingRankSum=1.985;DP=28;FS=0.000;MLEAC=4;MLEAF=0.400;MQ=57.44;MQ0=0;MQRankSum=-1.032;QD=30.90;ReadPosRankSum=1.826	GT:AD:GQ:PL	1/1:0,4:9:81,9,0	1/1:0,7:18:162,18,0	0/0:3,0:9:0,9,79	0/0:5,0:12:0,12,105	0/0:8,0:24:0,24,201	8	80236228	C	T	SNP		197.5	28								INTERGENIC
chr8	80238366	.	A	G	249.3	PASS	AC=4;AF=0.400;AN=10;BaseQRankSum=-0.354;ClippingRankSum=1.768;DP=37;FS=0.000;MLEAC=4;MLEAF=0.400;MQ=58.56;MQ0=0;MQRankSum=-0.354;QD=27.67;ReadPosRankSum=-0.825	GT:AD:GQ:PL	1/1:0,5:18:162,18,0	1/1:0,5:15:135,15,0	0/0:7,0:24:0,24,212	0/0:5,0:18:0,18,156	0/0:15,0:45:0,45,375	8	80238366	A	G	SNP		249.3	37		ENSECAG00000003015	SerpinB2	protein_coding	ENSECAT00000003487			UPSTREAM: 4796 bases
chr8	80239795	.	T	G	386.3	PASS	AC=4;AF=0.400;AN=10;BaseQRankSum=-2.219;ClippingRankSum=0.361;DP=28;FS=0.000;MLEAC=4;MLEAF=0.400;MQ=56.52;MQ0=0;MQRankSum=0.361;QD=28.64;ReadPosRankSum=0.729	GT:AD:GQ:PL	1/1:0,11:36:324,36,0	1/1:0,4:12:108,12,0	0/0:6,0:21:0,21,189	0/0:3,0:12:0,12,100	0/0:2,0:6:0,6,48	8	80239795	T	G	SNP		386.3	28		ENSECAG00000003015	SerpinB2	protein_coding	ENSECAT00000003487			UPSTREAM: 3367 bases
chr8	80240676	.	T	C	193.91	PASS	AC=4;AF=0.400;AN=10;BaseQRankSum=0.572;ClippingRankSum=0.572;DP=25;FS=0.000;MLEAC=4;MLEAF=0.400;MQ=57.90;MQ0=0;MQRankSum=1.067;QD=26.66;ReadPosRankSum=0.572	GT:AD:GQ:PL	1/1:0,4:9:78,9,0	1/1:0,4:18:162,18,0	0/0:7,0:18:0,18,492	0/0:5,0:18:0,18,612	0/0:4,0:12:0,12,125	8	80240676	T	C	SNP		193.91	25		ENSECAG00000003015	SerpinB2	protein_coding	ENSECAT00000003487			UPSTREAM: 2486 bases
chr8	80241250	.	A	G	279.38	PASS	AC=4;AF=0.400;AN=10;BaseQRankSum=-1.231;ClippingRankSum=0.358;DP=21;FS=0.000;MLEAC=4;MLEAF=0.400;MQ=55.21;MQ0=0;MQRankSum=0.358;QD=28.06;ReadPosRankSum=0.358	GT:AD:GQ:PL	1/1:0,5:15:135,15,0	1/1:0,7:21:189,21,0	0/0:4,0:15:0,15,140	0/0:4,0:12:0,12,108	0/0:1,0:3:0,3,23	8	80241250	A	G	SNP		279.38	21		ENSECAG00000003015	SerpinB2	protein_coding	ENSECAT00000003487			UPSTREAM: 1912 bases
chr8	80243048	.	A	T	288.13	PASS	AC=4;AF=0.400;AN=10;BaseQRankSum=-2.793;ClippingRankSum=0.244;DP=26;FS=0.000;MLEAC=4;MLEAF=0.400;MQ=55.54;MQ0=0;MQRankSum=-0.380;QD=25.15;ReadPosRankSum=0.380	GT:AD:GQ:PL	1/1:0,6:21:195,21,0	1/1:0,4:15:140,15,0	0/0:4,0:9:0,9,84	0/0:6,0:21:0,21,182	0/0:5,0:15:0,15,126	8	80243048	A	T	SNP		288.13	26		ENSECAG00000003015	SerpinB2	protein_coding	ENSECAT00000003487			UPSTREAM: 114 bases
chr8	80243481	.	T	C	123.31	PASS	AC=4;AF=0.500;AN=8;BaseQRankSum=-2.383;ClippingRankSum=-1.866;DP=15;FS=0.000;MLEAC=4;MLEAF=0.500;MQ=60.00;MQ0=0;MQRankSum=0.633;QD=20.55;ReadPosRankSum=0.365	GT:AD:GQ:PL	1/1:0,3:9:82,9,0	1/1:0,3:9:82,9,0	0/0:5,0:15:0,15,145	0/0:4,0:15:0,15,134	./.:.:.:.	8	80243481	T	C	SNP		123.31	15		ENSECAG00000003015	SerpinB2	protein_coding	ENSECAT00000003487			INTRON					1248
chr8	80243696	.	A	G	173.37	PASS	AC=4;AF=0.400;AN=10;BaseQRankSum=-1.231;ClippingRankSum=1.231;DP=21;FS=0.000;MLEAC=4;MLEAF=0.400;MQ=55.43;MQ0=0;MQRankSum=0.358;QD=33.68;ReadPosRankSum=-0.358	GT:AD:GQ:PL	1/1:0,7:18:138,18,0	1/1:0,3:9:78,9,0	0/0:8,0:24:0,24,216	0/0:2,0:6:0,6,52	0/0:1,0:3:0,3,24	8	80243696	A	G	SNP		173.37	21		ENSECAG00000003015	SerpinB2	protein_coding	ENSECAT00000003487			INTRON					1248
chr8	80244246	.	A	G	436.93	PASS	AC=4;AF=0.400;AN=10;BaseQRankSum=-2.285;ClippingRankSum=0.196;DP=27;FS=3.424;MLEAC=4;MLEAF=0.400;MQ=60.00;MQ0=0;MQRankSum=-0.196;QD=29.42;ReadPosRankSum=0.065	GT:AD:GQ:PL	1/1:0,10:33:302,33,0	1/1:0,7:21:182,21,0	0/0:5,0:12:0,12,112	0/0:3,0:12:0,12,104	0/0:2,0:12:0,12,124	8	80244246	A	G	SNP		436.93	27		ENSECAG00000003015	SerpinB2	protein_coding	ENSECAT00000003487			INTRON					1248
chr8	80246909	.	C	A	384.09	PASS	AC=4;AF=0.400;AN=10;BaseQRankSum=-0.480;ClippingRankSum=1.271;DP=34;FS=0.000;MLEAC=4;MLEAF=0.400;MQ=57.66;MQ0=0;MQRankSum=1.271;QD=31.85;ReadPosRankSum=-0.480	GT:AD:GQ:PL	1/1:0,10:33:297,33,0	1/1:0,6:15:135,15,0	0/0:2,0:18:0,18,162	0/0:10,0:21:0,21,182	0/0:6,0:30:0,30,248	8	80246909	C	A	SNP		384.09	34		ENSECAG00000003015	SerpinB2	protein_coding	ENSECAT00000003487			INTRON					1248
chr8	80247565	.	C	T	288.5	PASS	AC=4;AF=0.400;AN=10;BaseQRankSum=-1.231;ClippingRankSum=-1.231;DP=33;FS=0.000;MLEAC=4;MLEAF=0.400;MQ=59.41;MQ0=0;MQRankSum=0.358;QD=28.55;ReadPosRankSum=0.358	GT:AD:GQ:PL	1/1:0,7:21:196,21,0	1/1:0,4:15:140,15,0	0/0:10,0:27:0,27,243	0/0:4,0:12:0,12,104	0/0:8,0:24:0,24,192	8	80247565	C	T	SNP		288.5	33		ENSECAG00000003015	SerpinB2	protein_coding	ENSECAT00000003487			INTRON					1248
chr8	80249927	.	G	A	616.14	PASS	AC=4;AF=0.400;AN=10;BaseQRankSum=-1.231;ClippingRankSum=1.231;DP=50;FS=0.000;MLEAC=4;MLEAF=0.400;MQ=59.61;MQ0=0;MQRankSum=1.231;QD=24.77;ReadPosRankSum=-1.231	GT:AD:GQ:PL	1/1:0,7:21:364,21,0	1/1:0,6:18:300,18,0	0/0:5,0:15:0,15,260	0/0:5,0:18:0,18,300	0/0:27,0:75:0,75,1199	8	80249927	G	A	SNP		616.14	50		ENSECAG00000003015	SerpinB2	protein_coding	ENSECAT00000003487			INTRON					1248
chr8	80249933	.	A	G	616.14	PASS	AC=4;AF=0.400;AN=10;BaseQRankSum=-1.231;ClippingRankSum=1.231;DP=44;FS=0.000;MLEAC=4;MLEAF=0.400;MQ=59.61;MQ0=0;MQRankSum=0.358;QD=32.24;ReadPosRankSum=1.231	GT:AD:GQ:PL	1/1:0,7:21:364,21,0	1/1:0,4:18:300,18,0	0/0:5,0:15:0,15,260	0/0:6,0:18:0,18,300	0/0:22,0:75:0,75,1199	8	80249933	A	G	SNP		616.14	44		ENSECAG00000003015	SerpinB2	protein_coding	ENSECAT00000003487			INTRON					1248
chr8	80254295	.	T	A	384.64	PASS	AC=4;AF=0.400;AN=10;BaseQRankSum=0.085;ClippingRankSum=1.953;DP=29;FS=0.000;MLEAC=4;MLEAF=0.400;MQ=56.35;MQ0=0;MQRankSum=-0.085;QD=31.66;ReadPosRankSum=2.123	GT:AD:GQ:PL	1/1:0,4:18:162,18,0	1/1:0,9:30:270,30,0	0/0:4,0:12:0,12,109	0/0:6,0:21:0,21,189	0/0:4,0:12:0,12,122	8	80254295	T	A	SNP		384.64	29		ENSECAG00000003015	SerpinB2	protein_coding	ENSECAT00000003487			INTRON					1248
chr8	80256042	.	T	C	217.46	PASS	AC=4;AF=0.400;AN=10;BaseQRankSum=-1.517;ClippingRankSum=0.322;DP=20;FS=0.000;MLEAC=4;MLEAF=0.400;MQ=60.00;MQ0=0;MQRankSum=-0.322;QD=25.07;ReadPosRankSum=-0.322	GT:AD:GQ:PL	1/1:0,7:21:182,21,0	1/1:0,2:9:81,9,0	0/0:6,0:18:0,18,168	0/0:2,0:9:0,9,78	0/0:3,0:12:0,12,96	8	80256042	T	C	SNP		217.46	20		ENSECAG00000003015	SerpinB2	protein_coding	ENSECAT00000003487			INTRON					1248
chr8	80259666	.	T	C	343.18	PASS	AC=4;AF=0.400;AN=10;BaseQRankSum=-1.231;ClippingRankSum=1.231;DP=34;FS=0.000;MLEAC=4;MLEAF=0.400;MQ=57.01;MQ0=0;MQRankSum=1.231;QD=26.31;ReadPosRankSum=0.358	GT:AD:GQ:PL	1/1:0,7:21:182,21,0	1/1:0,8:24:208,24,0	0/0:8,0:30:0,30,431	0/0:9,0:24:0,24,208	0/0:2,0:6:0,6,50	8	80259666	T	C	SNP		343.18	34		ENSECAG00000008493	SerpinB10	protein_coding	ENSECAT00000008766			UPSTREAM: 2631 bases
chr8	80259666	.	T	C	343.18	PASS	AC=4;AF=0.400;AN=10;BaseQRankSum=-1.231;ClippingRankSum=1.231;DP=34;FS=0.000;MLEAC=4;MLEAF=0.400;MQ=57.01;MQ0=0;MQRankSum=1.231;QD=26.31;ReadPosRankSum=0.358	GT:AD:GQ:PL	1/1:0,7:21:182,21,0	1/1:0,8:24:208,24,0	0/0:8,0:30:0,30,431	0/0:9,0:24:0,24,208	0/0:2,0:6:0,6,50	8	80259666	T	C	SNP		343.18	34		ENSECAG00000003015	SerpinB2	protein_coding	ENSECAT00000003487			DOWNSTREAM: 1431 bases
chr8	80262874	.	G	A	143.97	PASS	AC=4;AF=0.400;AN=10;BaseQRankSum=-0.934;ClippingRankSum=2.123;DP=23;FS=0.000;MLEAC=4;MLEAF=0.400;MQ=57.24;MQ0=0;MQRankSum=0.255;QD=34.19;ReadPosRankSum=1.444	GT:AD:GQ:PL	1/1:0,3:9:81,9,0	1/1:0,5:12:108,12,0	0/0:5,0:15:0,15,136	0/0:2,0:9:0,9,78	0/0:8,0:24:0,24,196	8	80262874	G	A	SNP		143.97	23		ENSECAG00000003015	SerpinB2	protein_coding	ENSECAT00000003487			DOWNSTREAM: 4639 bases
chr8	80262874	.	G	A	143.97	PASS	AC=4;AF=0.400;AN=10;BaseQRankSum=-0.934;ClippingRankSum=2.123;DP=23;FS=0.000;MLEAC=4;MLEAF=0.400;MQ=57.24;MQ0=0;MQRankSum=0.255;QD=34.19;ReadPosRankSum=1.444	GT:AD:GQ:PL	1/1:0,3:9:81,9,0	1/1:0,5:12:108,12,0	0/0:5,0:15:0,15,136	0/0:2,0:9:0,9,78	0/0:8,0:24:0,24,196	8	80262874	G	A	SNP		143.97	23		ENSECAG00000008493	SerpinB10	protein_coding	ENSECAT00000008766			INTRON					1194
chr8	80264155	.	T	G	339.48	PASS	AC=4;AF=0.400;AN=10;BaseQRankSum=0.198;ClippingRankSum=0.922;DP=28;FS=0.000;MLEAC=4;MLEAF=0.400;MQ=56.62;MQ0=0;MQRankSum=0.198;QD=31.42;ReadPosRankSum=0.922	GT:AD:GQ:PL	1/1:0,13:36:288,36,0	1/1:0,4:12:96,12,0	0/0:6,0:18:0,18,162	0/0:4,0:12:0,12,104	0/0:1,0:3:0,3,26	8	80264155	T	G	SNP		339.48	28		ENSECAG00000008493	SerpinB10	protein_coding	ENSECAT00000008766			INTRON					1194
chr8	80264761	.	G	A	234.64	PASS	AC=4;AF=0.400;AN=10;BaseQRankSum=-0.922;ClippingRankSum=0.922;DP=19;FS=0.000;MLEAC=4;MLEAF=0.400;MQ=56.62;MQ0=0;MQRankSum=0.922;QD=33.21;ReadPosRankSum=0.922	GT:AD:GQ:PL	1/1:0,4:12:112,12,0	1/1:0,5:18:168,18,0	0/0:4,0:12:0,12,108	0/0:3,0:9:0,9,75	0/0:3,0:9:0,9,76	8	80264761	G	A	SNP		234.64	19		ENSECAG00000008493	SerpinB10	protein_coding	ENSECAT00000008766			INTRON					1194
chr8	80265823	.	C	T	310.9	PASS	AC=4;AF=0.400;AN=10;BaseQRankSum=-2.381;ClippingRankSum=1.096;DP=32;FS=2.077;MLEAC=4;MLEAF=0.400;MQ=57.88;MQ0=0;MQRankSum=-0.189;QD=31.09;ReadPosRankSum=1.096	GT:AD:GQ:PL	1/1:0,6:12:108,12,0	1/1:0,9:27:249,27,0	0/0:2,0:6:0,6,52	0/0:7,0:21:0,21,175	0/0:8,0:23:0,23,170	8	80265823	C	T	SNP		310.9	32		ENSECAG00000008493	SerpinB10	protein_coding	ENSECAT00000008766			INTRON					1194
chr8	80267100	.	T	C	278.53	PASS	AC=4;AF=0.400;AN=10;BaseQRankSum=0.367;ClippingRankSum=-1.592;DP=33;FS=0.000;MLEAC=4;MLEAF=0.400;MQ=56.31;MQ0=0;MQRankSum=1.021;QD=27.85;ReadPosRankSum=1.102	GT:AD:GQ:PL	1/1:0,6:17:139,17,0	1/1:0,7:21:187,21,0	0/0:4,0:12:0,12,108	0/0:6,0:15:0,15,125	0/0:7,0:30:0,30,248	8	80267100	T	C	SNP		278.53	33		ENSECAG00000008493	SerpinB10	protein_coding	ENSECAT00000008766			INTRON					1194
chr8	80267758	.	T	C	280.85	PASS	AC=4;AF=0.400;AN=10;BaseQRankSum=-1.565;ClippingRankSum=1.863;DP=57;FS=0.000;MLEAC=4;MLEAF=0.400;MQ=57.56;MQ0=0;MQRankSum=0.522;QD=27.97;ReadPosRankSum=0.671	GT:AD:GQ:PL	1/1:0,4:12:112,12,0	1/1:0,7:24:216,24,0	0/0:4,0:12:0,12,112	0/0:7,0:21:0,21,182	0/0:33,0:93:0,93,752	8	80267758	T	C	SNP		280.85	57		ENSECAG00000008493	SerpinB10	protein_coding	ENSECAT00000008766			INTRON					1194
chr8	80267951	.	C	G	264.32	PASS	AC=4;AF=0.400;AN=10;BaseQRankSum=0.067;ClippingRankSum=0.762;DP=36;FS=0.000;MLEAC=4;MLEAF=0.400;MQ=52.36;MQ0=0;MQRankSum=0.067;QD=28.18;ReadPosRankSum=0.762	GT:AD:GQ:PL	1/1:0,8:18:156,18,0	1/1:0,4:18:156,18,0	0/0:8,0:18:0,18,156	0/0:5,0:15:0,15,125	0/0:7,0:21:0,21,164	8	80267951	C	G	SNP		264.32	36		ENSECAG00000008493	SerpinB10	protein_coding	ENSECAT00000008766			INTRON					1194
chr8	80269985	.	A	G	216.62	PASS	AC=4;AF=0.400;AN=10;BaseQRankSum=-0.365;ClippingRankSum=-0.365;DP=35;FS=0.000;MLEAC=4;MLEAF=0.400;MQ=55.10;MQ0=0;MQRankSum=-1.133;QD=31.51;ReadPosRankSum=-0.365	GT:AD:GQ:PL	1/1:0,7:21:182,21,0	1/1:0,3:9:80,9,0	0/0:1,0:6:0,6,56	0/0:7,0:21:0,21,182	0/0:17,0:51:0,51,425	8	80269985	A	G	SNP		216.62	35		ENSECAG00000008493	SerpinB10	protein_coding	ENSECAT00000008766			INTRON					1194
chr8	80277748	.	T	C	368.49	PASS	AC=4;AF=0.400;AN=10;BaseQRankSum=0.425;ClippingRankSum=1.444;DP=37;FS=0.000;MLEAC=4;MLEAF=0.400;MQ=47.09;MQ0=0;MQRankSum=0.594;QD=25.40;ReadPosRankSum=1.783	GT:AD:GQ:PL	1/1:0,7:21:182,21,0	1/1:0,8:27:234,27,0	0/0:2,0:9:0,9,168	0/0:5,0:21:0,21,182	0/0:11,0:33:0,33,569	8	80277748	T	C	SNP		368.49	37		ENSECAG00000008493	SerpinB10	protein_coding	ENSECAT00000008766			INTRON					1194
chr8	80278634	.	A	G	357.91	PASS	AC=4;AF=0.400;AN=10;BaseQRankSum=-0.099;ClippingRankSum=1.678;DP=37;FS=0.000;MLEAC=4;MLEAF=0.400;MQ=46.69;MQ0=0;MQRankSum=-0.493;QD=34.45;ReadPosRankSum=1.283	GT:AD:GQ:PL	1/1:0,7:30:270,30,0	1/1:0,6:15:135,15,0	0/0:3,0:18:0,18,426	0/0:4,0:9:0,9,78	0/0:7,0:21:0,21,246	8	80278634	A	G	SNP		357.91	37		ENSECAG00000008493	SerpinB10	protein_coding	ENSECAT00000008766			INTRON					1194
chr8	80282309	.	G	A	314.2	PASS	AC=4;AF=0.400;AN=10;BaseQRankSum=-1.589;ClippingRankSum=1.589;DP=26;FS=0.000;MLEAC=4;MLEAF=0.400;MQ=56.16;MQ0=0;MQRankSum=1.067;QD=33.35;ReadPosRankSum=0.572	GT:AD:GQ:PL	1/1:0,5:15:135,15,0	1/1:0,8:24:224,24,0	0/0:6,0:18:0,18,162	0/0:4,0:12:0,12,105	0/0:1,0:3:0,3,22	8	80282309	G	A	SNP		314.2	26		ENSECAG00000008493	SerpinB10	protein_coding	ENSECAT00000008766			INTRON					1194
chr8	80283105	.	G	A	248.49	PASS	AC=4;AF=0.400;AN=10;BaseQRankSum=-0.212;ClippingRankSum=0.533;DP=26;FS=0.000;MLEAC=4;MLEAF=0.400;MQ=53.97;MQ0=0;MQRankSum=1.256;QD=30.15;ReadPosRankSum=0.212	GT:AD:GQ:PL	1/1:0,5:18:162,18,0	1/1:0,4:12:132,12,0	0/0:4,0:12:0,12,104	0/0:3,0:6:0,6,50	0/0:6,0:24:0,24,215	8	80283105	G	A	SNP		248.49	26		ENSECAG00000008493	SerpinB10	protein_coding	ENSECAT00000008766			INTRON					1194
chr8	80284136	.	A	G	350.62	PASS	AC=4;AF=0.400;AN=10;BaseQRankSum=-1.378;ClippingRankSum=0.779;DP=30;FS=0.000;MLEAC=4;MLEAF=0.400;MQ=54.81;MQ0=0;MQRankSum=0.467;QD=29.82;ReadPosRankSum=-0.259	GT:AD:GQ:PL	1/1:0,10:30:260,30,0	1/1:0,5:15:137,15,0	0/0:9,0:24:0,24,224	0/0:2,0:9:0,9,81	0/0:3,0:9:0,9,77	8	80284136	A	G	SNP		350.62	30		ENSECAG00000008493	SerpinB10	protein_coding	ENSECAT00000008766			INTRON					1194
chr8	80285945	.	T	C	143.94	PASS	AC=4;AF=0.400;AN=10;BaseQRankSum=-0.546;ClippingRankSum=2.550;DP=47;FS=0.000;MLEAC=4;MLEAF=0.400;MQ=49.85;MQ0=0;MQRankSum=1.700;QD=30.06;ReadPosRankSum=1.639	GT:AD:GQ:PL	1/1:0,3:9:81,9,0	1/1:0,2:12:108,12,0	0/0:3,0:15:0,15,520	0/0:1,0:9:0,9,78	0/0:29,0:99:0,138,1216	8	80285945	T	C	SNP		143.94	47		ENSECAG00000008493	SerpinB10	protein_coding	ENSECAT00000008766			INTRON					1194
chr8	80287137	.	A	C	304.13	PASS	AC=4;AF=0.400;AN=10;BaseQRankSum=1.380;ClippingRankSum=0.720;DP=30;FS=0.000;MLEAC=4;MLEAF=0.400;MQ=49.59;MQ0=0;MQRankSum=1.380;QD=33.42;ReadPosRankSum=0.000	GT:AD:GQ:PL	1/1:0,11:24:216,24,0	1/1:0,4:15:135,15,0	0/0:6,0:18:0,18,648	0/0:6,0:15:0,15,130	0/0:2,0:9:0,9,94	8	80287137	A	C	SNP		304.13	30		ENSECAG00000008493	SerpinB10	protein_coding	ENSECAT00000008766			DOWNSTREAM: 257 bases
chr8	80289014	.	G	A	275.24	PASS	AC=4;AF=0.400;AN=10;BaseQRankSum=-1.754;ClippingRankSum=0.000;DP=28;FS=0.000;MLEAC=4;MLEAF=0.400;MQ=55.45;MQ0=0;MQRankSum=1.300;QD=28.95;ReadPosRankSum=0.550	GT:AD:GQ:PL	1/1:0,5:12:112,12,0	1/1:0,8:24:210,24,0	0/0:4,0:15:0,15,135	0/0:6,0:15:0,15,125	0/0:5,0:12:0,12,93	8	80289014	G	A	SNP		275.24	28		ENSECAG00000008493	SerpinB10	protein_coding	ENSECAT00000008766			DOWNSTREAM: 2134 bases
chr8	80295435	.	G	T	312.67	PASS	AC=4;AF=0.400;AN=10;BaseQRankSum=-1.134;ClippingRankSum=0.831;DP=26;FS=3.680;MLEAC=4;MLEAF=0.400;MQ=59.01;MQ0=0;MQRankSum=0.244;QD=26.27;ReadPosRankSum=-0.529	GT:AD:GQ:PL	1/1:0,6:18:163,18,0	1/1:0,8:21:196,21,0	0/0:6,0:18:0,18,156	0/0:1,0:6:0,6,50	0/0:5,0:15:0,15,126	8	80295435	G	T	SNP		312.67	26								INTERGENIC
chr8	80298766	.	C	T	357.1	PASS	AC=4;AF=0.400;AN=10;BaseQRankSum=-0.358;ClippingRankSum=0.358;DP=54;FS=0.000;MLEAC=4;MLEAF=0.400;MQ=56.02;MQ0=0;MQRankSum=0.358;QD=20.34;ReadPosRankSum=0.358	GT:AD:GQ:PL	1/1:0,8:24:216,24,0	1/1:0,7:21:189,21,0	0/0:4,0:12:0,12,108	0/0:9,0:24:0,24,208	0/0:26,0:78:0,78,650	8	80298766	C	T	SNP		357.1	54		ENSECAG00000027616	Serpin B6		ENSECAT00000029782			UPSTREAM: 4729 bases
chr8	80300966	.	C	T	246.55	PASS	AC=4;AF=0.400;AN=10;BaseQRankSum=-1.902;ClippingRankSum=-0.238;DP=33;FS=2.060;MLEAC=4;MLEAF=0.400;MQ=59.46;MQ0=0;MQRankSum=0.396;QD=26.30;ReadPosRankSum=-0.079	GT:AD:GQ:PL	1/1:0,7:21:190,21,0	1/1:0,2:12:104,12,0	0/0:7,0:21:0,21,179	0/0:8,0:24:0,24,200	0/0:9,0:27:0,27,189	8	80300966	C	T	SNP		246.55	33		ENSECAG00000027616	Serpin B6		ENSECAT00000029782			UPSTREAM: 2529 bases
chr8	80305054	.	C	T	304.01	PASS	AC=4;AF=0.400;AN=10;BaseQRankSum=-1.231;ClippingRankSum=1.231;DP=43;FS=0.000;MLEAC=4;MLEAF=0.400;MQ=59.22;MQ0=0;MQRankSum=0.358;QD=27.68;ReadPosRankSum=0.358	GT:AD:GQ:PL	1/1:0,4:15:135,15,0	1/1:0,8:24:216,24,0	0/0:3,0:9:0,9,81	0/0:5,0:15:0,15,125	0/0:23,0:69:0,69,552	8	80305054	C	T	SNP		304.01	43		ENSECAG00000027616	Ensembl only	miRNA	ENSECAT00000029782			DOWNSTREAM: 1467 bases
chr8	80307083	.	C	T	315.21	PASS	AC=4;AF=0.400;AN=10;BaseQRankSum=-4.270;ClippingRankSum=-1.224;DP=29;FS=0.000;MLEAC=4;MLEAF=0.400;MQ=41.52;MQ0=0;MQRankSum=0.082;QD=22.52;ReadPosRankSum=0.734	GT:AD:GQ:PL	1/1:1,8:21:221,21,0	1/1:0,5:15:142,15,0	0/0:5,0:18:0,18,1403	0/0:7,0:21:0,21,181	0/0:3,0:30:0,30,394	8	80307083	C	T	SNP		315.21	29		ENSECAG00000027616	Ensembl only	miRNA	ENSECAT00000029782			DOWNSTREAM: 3496 bases
chr8	80308725	.	C	G	276.68	PASS	AC=4;AF=0.400;AN=10;BaseQRankSum=-1.032;ClippingRankSum=1.985;DP=37;FS=0.000;MLEAC=4;MLEAF=0.400;MQ=58.90;MQ0=0;MQRankSum=-0.238;QD=31.20;ReadPosRankSum=1.191	GT:AD:GQ:PL	1/1:0,5:15:135,15,0	1/1:0,9:21:189,21,0	0/0:5,0:15:0,15,385	0/0:4,0:12:0,12,92	0/0:12,0:57:0,57,662	8	80308725	C	G	SNP		276.68	37								INTERGENIC
chr8	80309101	.	A	G	359.76	PASS	AC=4;AF=0.400;AN=10;BaseQRankSum=-0.722;ClippingRankSum=2.165;DP=49;FS=0.000;MLEAC=4;MLEAF=0.400;MQ=54.29;MQ0=0;MQRankSum=-0.722;QD=30.14;ReadPosRankSum=1.780	GT:AD:GQ:PL	1/1:0,6:21:168,21,0	1/1:0,9:30:240,30,0	0/0:5,0:21:0,21,329	0/0:6,0:18:0,18,150	0/0:18,0:57:0,57,745	8	80309101	A	G	SNP		359.76	49								INTERGENIC
chr8	80317027	.	A	G	249.9	PASS	AC=4;AF=0.400;AN=10;BaseQRankSum=-1.187;ClippingRankSum=2.100;DP=33;FS=0.000;MLEAC=4;MLEAF=0.400;MQ=56.66;MQ0=0;MQRankSum=0.456;QD=28.88;ReadPosRankSum=1.004	GT:AD:GQ:PL	1/1:0,4:12:108,12,0	1/1:0,8:21:189,21,0	0/0:4,0:12:0,12,111	0/0:9,0:24:0,24,200	0/0:8,0:30:0,30,245	8	80317027	A	G	SNP		249.9	33		ENSECAG00000010521	SerpinB8	protein_coding	ENSECAT00000011218			UPSTREAM: 3323 bases
chr8	80324749	.	G	A	195.54	PASS	AC=4;AF=0.400;AN=10;BaseQRankSum=-1.495;ClippingRankSum=1.495;DP=32;FS=0.000;MLEAC=4;MLEAF=0.400;MQ=59.18;MQ0=0;MQRankSum=0.198;QD=31.97;ReadPosRankSum=0.922	GT:AD:GQ:PL	1/1:0,2:6:52,6,0	1/1:0,6:21:189,21,0	0/0:5,0:18:0,18,156	0/0:6,0:18:0,18,132	0/0:13,0:43:0,43,269	8	80324749	G	A	SNP		195.54	32		ENSECAG00000010521	SerpinB8	protein_coding	ENSECAT00000011218			INTRON					1131
chr8	80329121	.	C	T	146.48	PASS	AC=4;AF=0.400;AN=10;BaseQRankSum=-2.072;ClippingRankSum=-0.365;DP=29;FS=0.000;MLEAC=4;MLEAF=0.400;MQ=58.01;MQ0=0;MQRankSum=-0.365;QD=32.79;ReadPosRankSum=-1.447	GT:AD:GQ:PL	1/1:0,5:12:108,12,0	1/1:0,3:9:84,9,0	0/0:4,0:12:0,12,108	0/0:7,0:21:0,21,175	0/0:9,0:24:0,24,192	8	80329121	C	T	SNP		146.48	29		ENSECAG00000010521	SerpinB8	protein_coding	ENSECAT00000011218			INTRON					1131
chr8	80329774	.	A	G	172.54	PASS	AC=4;AF=0.400;AN=10;BaseQRankSum=-1.589;ClippingRankSum=1.589;DP=44;FS=0.000;MLEAC=4;MLEAF=0.400;MQ=59.63;MQ0=0;MQRankSum=0.000;QD=35.14;ReadPosRankSum=1.067	GT:AD:GQ:PL	1/1:0,3:9:75,9,0	1/1:0,7:18:144,18,0	0/0:8,0:24:0,24,208	0/0:5,0:15:0,15,129	0/0:21,0:72:0,72,576	8	80329774	A	G	SNP		172.54	44		ENSECAG00000010521	SerpinB8	protein_coding	ENSECAT00000011218			DOWNSTREAM: 20 bases
chr8	80336081	.	C	T	301.18	PASS	AC=4;AF=0.400;AN=10;BaseQRankSum=-1.568;ClippingRankSum=0.365;DP=25;FS=0.000;MLEAC=4;MLEAF=0.400;MQ=55.21;MQ0=0;MQRankSum=1.866;QD=31.11;ReadPosRankSum=0.365	GT:AD:GQ:PL	1/1:0,4:15:125,15,0	1/1:0,9:24:222,24,0	0/0:5,0:15:0,15,135	0/0:5,0:12:0,12,100	0/0:2,0:6:0,6,45	8	80336081	C	T	SNP		301.18	25								INTERGENIC
chr8	80337825	.	A	C	251.3	PASS	AC=4;AF=0.400;AN=10;BaseQRankSum=-1.638;ClippingRankSum=0.421;DP=35;FS=0.000;MLEAC=4;MLEAF=0.400;MQ=47.11;MQ0=0;MQRankSum=-0.421;QD=26.96;ReadPosRankSum=0.000	GT:AD:GQ:PL	1/1:0,4:15:135,15,0	1/1:0,6:18:161,18,0	0/0:3,0:6:0,6,56	0/0:7,0:21:0,21,182	0/0:2,0:6:0,6,52	8	80337825	A	C	SNP		251.3	35								INTERGENIC
chr8	80339430	.	G	A	252.57	PASS	AC=4;AF=0.500;AN=8;BaseQRankSum=1.182;ClippingRankSum=1.396;DP=24;FS=0.000;MLEAC=4;MLEAF=0.500;MQ=57.28;MQ0=0;MQRankSum=-1.182;QD=28.42;ReadPosRankSum=2.041	GT:AD:GQ:PL	1/1:0,3:9:78,9,0	1/1:0,7:24:216,24,0	0/0:10,0:33:0,33,326	0/0:2,0:9:0,9,78	./.:.:.:.	8	80339430	G	A	SNP		252.57	24								INTERGENIC
chr8	80341032	.	G	T	265.79	PASS	AC=4;AF=0.400;AN=10;BaseQRankSum=-1.271;ClippingRankSum=0.898;DP=27;FS=0.000;MLEAC=4;MLEAF=0.400;MQ=51.58;MQ0=0;MQRankSum=0.000;QD=32.15;ReadPosRankSum=0.898	GT:AD:GQ:PL	1/1:0,2:9:87,9,0	1/1:0,9:24:224,24,0	0/0:4,0:9:0,9,81	0/0:3,0:9:0,9,75	0/0:6,0:18:0,18,154	8	80341032	G	T	SNP		265.79	27								INTERGENIC
chr8	80341363	.	A	G	346.49	PASS	AC=4;AF=0.400;AN=10;BaseQRankSum=-1.054;ClippingRankSum=1.616;DP=39;FS=0.000;MLEAC=4;MLEAF=0.400;MQ=56.32;MQ0=0;MQRankSum=-1.335;QD=28.73;ReadPosRankSum=1.616	GT:AD:GQ:PL	1/1:0,11:33:286,33,0	1/1:0,4:12:108,12,0	0/0:5,0:18:0,18,164	0/0:6,0:21:0,21,182	0/0:12,0:48:0,48,391	8	80341363	A	G	SNP		346.49	39								INTERGENIC
chr8	80341449	.	T	G	289.49	PASS	AC=4;AF=0.400;AN=10;BaseQRankSum=-1.396;ClippingRankSum=1.611;DP=34;FS=0.000;MLEAC=4;MLEAF=0.400;MQ=54.42;MQ0=0;MQRankSum=-0.107;QD=34.62;ReadPosRankSum=0.967	GT:AD:GQ:PL	1/1:0,4:15:130,15,0	1/1:0,9:27:207,27,0	0/0:4,0:12:0,12,116	0/0:8,0:27:0,27,234	0/0:6,0:18:0,18,153	8	80341449	T	G	SNP		289.49	34								INTERGENIC
chr8	80345122	.	A	G	436.6	PASS	AC=4;AF=0.400;AN=10;BaseQRankSum=-2.426;ClippingRankSum=1.378;DP=22;FS=8.451;MLEAC=4;MLEAF=0.400;MQ=60.00;MQ0=0;MQRankSum=-0.467;QD=32.71;ReadPosRankSum=-0.259	GT:AD:GQ:PL	1/1:0,6:36:332,36,0	1/1:0,5:18:152,18,0	0/0:5,0:24:0,24,427	0/0:4,0:21:0,21,237	0/0:2,0:9:0,9,100	8	80345122	A	G	SNP		436.6	22								INTERGENIC
chr8	80347084	.	A	G	251.58	PASS	AC=4;AF=0.400;AN=10;BaseQRankSum=-1.034;ClippingRankSum=0.678;DP=38;FS=0.000;MLEAC=4;MLEAF=0.400;MQ=49.40;MQ0=0;MQRankSum=0.000;QD=24.39;ReadPosRankSum=0.896	GT:AD:GQ:PL	1/1:0,6:18:162,18,0	1/1:0,5:15:137,15,0	0/0:4,0:12:0,12,110	0/0:11,0:30:0,30,260	0/0:12,0:33:0,33,264	8	80347084	A	G	SNP		251.58	38								INTERGENIC
chr8	80347972	.	A	G	119.03	PASS	AC=4;AF=0.400;AN=10;BaseQRankSum=-0.198;ClippingRankSum=0.922;DP=22;FS=0.000;MLEAC=4;MLEAF=0.400;MQ=49.92;MQ0=0;MQRankSum=-0.198;QD=33.67;ReadPosRankSum=0.922	GT:AD:GQ:PL	1/1:0,2:6:54,6,0	1/1:0,4:12:108,12,0	0/0:2,0:9:0,9,80	0/0:5,0:12:0,12,104	0/0:3,0:9:0,9,71	8	80347972	A	G	SNP		119.03	22								INTERGENIC
chr8	80356002	.	G	A	578.54	PASS	AC=4;AF=0.400;AN=10;BaseQRankSum=-1.137;ClippingRankSum=0.782;DP=38;FS=0.000;MLEAC=4;MLEAF=0.400;MQ=57.60;MQ0=0;MQRankSum=-0.569;QD=29.72;ReadPosRankSum=-0.569	GT:AD:GQ:PL	1/1:0,4:39:354,39,0	1/1:0,7:24:273,24,0	0/0:7,0:27:0,27,1269	0/0:7,0:30:0,30,424	0/0:11,0:80:0,80,685	8	80356002	G	A	SNP		578.54	38								INTERGENIC
chr8	80356330	.	T	G	197.04	PASS	AC=4;AF=0.400;AN=10;BaseQRankSum=-1.231;ClippingRankSum=0.358;DP=42;FS=0.000;MLEAC=4;MLEAF=0.400;MQ=59.01;MQ0=0;MQRankSum=-0.358;QD=31.90;ReadPosRankSum=-1.231	GT:AD:GQ:PL	1/1:0,4:12:100,12,0	1/1:0,6:18:144,18,0	0/0:3,0:12:0,12,108	0/0:7,0:21:0,21,175	0/0:22,0:75:0,75,600	8	80356330	T	G	SNP		197.04	42								INTERGENIC
chr8	80356702	.	G	A	223.61	PASS	AC=4;AF=0.400;AN=10;BaseQRankSum=0.572;ClippingRankSum=1.589;DP=36;FS=0.000;MLEAC=4;MLEAF=0.400;MQ=59.38;MQ0=0;MQRankSum=-1.067;QD=36.36;ReadPosRankSum=1.067	GT:AD:GQ:PL	1/1:0,4:15:135,15,0	1/1:0,5:15:135,15,0	0/0:1,0:9:0,9,80	0/0:4,0:12:0,12,125	0/0:22,0:78:0,78,597	8	80356702	G	A	SNP		223.61	36								INTERGENIC
chr8	80357398	.	C	A	225.47	PASS	AC=4;AF=0.400;AN=10;BaseQRankSum=-1.067;ClippingRankSum=1.589;DP=22;FS=0.000;MLEAC=4;MLEAF=0.400;MQ=49.78;MQ0=0;MQRankSum=1.589;QD=18.20;ReadPosRankSum=0.572	GT:AD:GQ:PL	1/1:0,5:15:135,15,0	1/1:0,6:15:135,15,0	0/0:2,0:6:0,6,48	0/0:3,0:6:0,6,46	0/0:6,0:23:0,23,148	8	80357398	C	A	SNP		225.47	22								INTERGENIC
chr8	80359835	.	T	C	135.26	PASS	AC=4;AF=0.400;AN=10;BaseQRankSum=-1.589;ClippingRankSum=1.589;DP=17;FS=0.000;MLEAC=4;MLEAF=0.400;MQ=58.34;MQ0=0;MQRankSum=0.572;QD=29.49;ReadPosRankSum=0.572	GT:AD:GQ:PL	1/1:0,3:9:78,9,0	1/1:0,5:12:100,12,0	0/0:4,0:12:0,12,112	0/0:4,0:12:0,12,105	0/0:1,0:3:0,3,25	8	80359835	T	C	SNP		135.26	17								INTERGENIC
chr8	80360511	.	T	C	249.41	PASS	AC=4;AF=0.400;AN=10;BaseQRankSum=-0.354;ClippingRankSum=2.003;DP=31;FS=0.000;MLEAC=4;MLEAF=0.400;MQ=58.43;MQ0=0;MQRankSum=-0.589;QD=31.85;ReadPosRankSum=1.532	GT:AD:GQ:PL	1/1:0,5:15:135,15,0	1/1:0,7:18:162,18,0	0/0:3,0:15:0,15,135	0/0:8,0:24:0,24,208	0/0:7,0:27:0,27,226	8	80360511	T	C	SNP		249.41	31								INTERGENIC
chr8	80360770	.	A	G	343.45	PASS	AC=4;AF=0.400;AN=10;BaseQRankSum=0.067;ClippingRankSum=1.666;DP=32;FS=0.000;MLEAC=4;MLEAF=0.400;MQ=59.57;MQ0=0;MQRankSum=1.179;QD=32.26;ReadPosRankSum=0.067	GT:AD:GQ:PL	1/1:0,9:24:208,24,0	1/1:0,8:21:182,21,0	0/0:5,0:15:0,15,159	0/0:8,0:21:0,21,182	0/0:2,0:6:0,6,48	8	80360770	A	G	SNP		343.45	32								INTERGENIC
chr8	80367088	.	A	C	175.93	PASS	AC=4;AF=0.400;AN=10;BaseQRankSum=-1.754;ClippingRankSum=-0.550;DP=24;FS=0.000;MLEAC=4;MLEAF=0.400;MQ=51.41;MQ0=0;MQRankSum=1.300;QD=32.42;ReadPosRankSum=-0.550	GT:AD:GQ:PL	1/1:0,3:12:108,12,0	1/1:0,4:12:112,12,0	0/0:8,0:24:0,24,224	0/0:5,0:15:0,15,135	0/0:1,0:3:0,3,51	8	80367088	A	C	SNP		175.93	24								INTERGENIC
chr8	80369971	.	A	G	267.1	PASS	AC=4;AF=0.400;AN=10;BaseQRankSum=-2.219;ClippingRankSum=0.729;DP=30;FS=0.000;MLEAC=4;MLEAF=0.400;MQ=50.37;MQ0=0;MQRankSum=1.881;QD=31.00;ReadPosRankSum=-0.876	GT:AD:GQ:PL	1/1:0,8:21:182,21,0	1/1:0,5:15:132,15,0	0/0:7,0:24:0,24,208	0/0:6,0:15:0,15,130	0/0:3,0:9:0,9,74	8	80369971	A	G	SNP		267.1	30								INTERGENIC
chr8	80370957	.	A	T	147.56	PASS	AC=4;AF=0.400;AN=10;BaseQRankSum=-2.041;ClippingRankSum=1.611;DP=24;FS=0.000;MLEAC=4;MLEAF=0.400;MQ=47.36;MQ0=0;MQRankSum=0.967;QD=28.17;ReadPosRankSum=0.322	GT:AD:GQ:PL	1/1:0,2:6:54,6,0	1/1:0,6:15:135,15,0	0/0:1,0:3:0,3,29	0/0:1,0:6:0,6,54	0/0:8,0:24:0,24,201	8	80370957	A	T	SNP		147.56	24								INTERGENIC
chr8	80372661	.	C	T	285.13	PASS	AC=4;AF=0.400;AN=10;BaseQRankSum=-0.922;ClippingRankSum=1.495;DP=25;FS=0.000;MLEAC=4;MLEAF=0.400;MQ=53.45;MQ0=0;MQRankSum=0.198;QD=27.77;ReadPosRankSum=0.922	GT:AD:GQ:PL	1/1:0,7:24:224,24,0	1/1:0,2:12:108,12,0	0/0:6,0:18:0,18,162	0/0:6,0:15:0,15,130	0/0:4,0:12:0,12,102	8	80372661	C	T	SNP		285.13	25								INTERGENIC
chr8	80377500	.	G	A	254.47	PASS	AC=4;AF=0.400;AN=10;BaseQRankSum=-0.922;ClippingRankSum=1.495;DP=27;FS=0.000;MLEAC=4;MLEAF=0.400;MQ=56.62;MQ0=0;MQRankSum=0.198;QD=33.51;ReadPosRankSum=0.922	GT:AD:GQ:PL	1/1:0,3:12:112,12,0	1/1:0,6:21:189,21,0	0/0:9,0:27:0,27,216	0/0:6,0:15:0,15,250	0/0:3,0:9:0,9,123	8	80377500	G	A	SNP		254.47	27								INTERGENIC
chr8	80386556	.	T	C	222.52	PASS	AC=4;AF=0.667;AN=6;BaseQRankSum=0.727;ClippingRankSum=-0.727;DP=18;FS=0.000;MLEAC=4;MLEAF=0.667;MQ=56.16;MQ0=0;MQRankSum=0.727;QD=28.70;ReadPosRankSum=0.727	GT:AD:GQ:PL	1/1:0,2:6:76,6,0	1/1:0,8:21:182,21,0	./.:.:.:.	0/0:7,0:21:0,21,182	./.:.:.:.	8	80386556	T	C	SNP		222.52	18		UCSC Only	C18orf20 or LINC00305					INTERGENIC
chr8	80388057	.	C	T	344.06	PASS	AC=4;AF=0.400;AN=10;BaseQRankSum=0.070;ClippingRankSum=0.000;DP=45;FS=0.000;MLEAC=4;MLEAF=0.400;MQ=53.30;MQ0=0;MQRankSum=1.339;QD=30.52;ReadPosRankSum=-0.141	GT:AD:GQ:PL	1/1:0,9:27:234,27,0	1/1:0,6:18:158,18,0	0/0:3,0:18:0,18,138	0/0:5,0:15:0,15,121	0/0:13,0:46:0,46,307	8	80388057	C	T	SNP		344.06	45		UCSC Only	C18orf20 or LINC00305					INTERGENIC
chr8	80391502	.	C	T	119.6	PASS	AC=4;AF=0.400;AN=10;BaseQRankSum=-1.495;ClippingRankSum=0.922;DP=19;FS=0.000;MLEAC=4;MLEAF=0.400;MQ=52.89;MQ0=0;MQRankSum=0.922;QD=27.62;ReadPosRankSum=1.495	GT:AD:GQ:PL	1/1:0,3:9:81,9,0	1/1:0,3:9:81,9,0	0/0:7,0:18:0,18,144	0/0:2,0:6:0,6,51	0/0:2,0:6:0,6,74	8	80391502	C	T	SNP		119.6	19		UCSC Only	C18orf20 or LINC00305					INTERGENIC
chr8	80394195	.	G	A	336.06	PASS	AC=4;AF=0.400;AN=10;BaseQRankSum=-1.329;ClippingRankSum=0.168;DP=49;FS=0.000;MLEAC=4;MLEAF=0.400;MQ=55.85;MQ0=0;MQRankSum=0.468;QD=28.01;ReadPosRankSum=1.216	GT:AD:GQ:PL	1/1:0,7:21:196,21,0	1/1:0,6:18:188,18,0	0/0:9,0:24:0,24,216	0/0:5,0:15:0,15,130	0/0:15,0:76:0,76,816	8	80394195	G	A	SNP		336.06	49		UCSC Only	C18orf20 or LINC00305					INTERGENIC
chr8	80394862	.	G	A	387.07	PASS	AC=4;AF=0.400;AN=10;BaseQRankSum=-2.411;ClippingRankSum=2.359;DP=47;FS=0.000;MLEAC=4;MLEAF=0.400;MQ=58.49;MQ0=0;MQRankSum=-1.063;QD=30.12;ReadPosRankSum=0.596	GT:AD:GQ:PL	1/1:0,11:27:243,27,0	1/1:0,7:21:192,21,0	0/0:8,0:24:0,24,200	0/0:3,0:12:0,12,96	0/0:17,0:60:0,60,474	8	80394862	G	A	SNP		387.07	47		UCSC Only	C18orf20 or LINC00305					INTERGENIC
chr8	80395326	.	A	C	245.71	PASS	AC=4;AF=0.500;AN=8;BaseQRankSum=0.000;ClippingRankSum=1.026;DP=19;FS=0.000;MLEAC=4;MLEAF=0.500;MQ=56.16;MQ0=0;MQRankSum=-1.026;QD=28.18;ReadPosRankSum=1.026	GT:AD:GQ:PL	1/1:0,7:21:182,21,0	1/1:0,5:12:104,12,0	0/0:4,0:12:0,12,108	0/0:2,0:6:0,6,50	./.:.:.:.	8	80395326	A	C	SNP		245.71	19		UCSC Only	C18orf20 or LINC00305					INTERGENIC
chr8	80395811	.	G	C	379.25	PASS	AC=4;AF=0.400;AN=10;BaseQRankSum=-0.898;ClippingRankSum=1.733;DP=21;FS=0.000;MLEAC=4;MLEAF=0.400;MQ=57.66;MQ0=0;MQRankSum=0.480;QD=29.52;ReadPosRankSum=1.271	GT:AD:GQ:PL	1/1:0,3:9:159,9,0	1/1:0,5:15:265,15,0	0/0:5,0:18:0,18,323	0/0:6,0:15:0,15,250	0/0:2,0:6:0,6,112	8	80395811	G	C	SNP		379.25	21		UCSC Only	C18orf20 or LINC00305					INTERGENIC
chr8	80395817	.	T	C	379.25	PASS	AC=4;AF=0.400;AN=10;BaseQRankSum=-0.898;ClippingRankSum=1.733;DP=19;FS=0.000;MLEAC=4;MLEAF=0.400;MQ=57.66;MQ0=0;MQRankSum=1.271;QD=31.50;ReadPosRankSum=0.898	GT:AD:GQ:PL	1/1:0,2:9:159,9,0	1/1:0,4:15:265,15,0	0/0:6,0:18:0,18,323	0/0:5,0:15:0,15,250	0/0:2,0:6:0,6,112	8	80395817	T	C	SNP		379.25	19		UCSC Only	C18orf20 or LINC00305					INTERGENIC
chr8	80398901	.	G	A	235.43	PASS	AC=4;AF=0.500;AN=8;BaseQRankSum=-1.026;ClippingRankSum=1.026;DP=16;FS=0.000;MLEAC=4;MLEAF=0.500;MQ=60.00;MQ0=0;MQRankSum=1.026;QD=28.67;ReadPosRankSum=-1.026	GT:AD:GQ:PL	1/1:0,4:12:108,12,0	1/1:0,6:18:168,18,0	0/0:3,0:9:0,9,72	0/0:3,0:9:0,9,69	./.:.:.:.	8	80398901	G	A	SNP		235.43	16		UCSC Only	C18orf20 or LINC00305					INTERGENIC
chr8	80399116	.	T	C	281.54	PASS	AC=4;AF=0.400;AN=10;BaseQRankSum=-1.531;ClippingRankSum=-1.931;DP=26;FS=0.000;MLEAC=4;MLEAF=0.400;MQ=58.12;MQ0=0;MQRankSum=0.382;QD=32.05;ReadPosRankSum=0.566	GT:AD:GQ:PL	1/1:0,7:21:171,21,0	1/1:0,5:18:156,18,0	0/0:7,0:21:0,21,189	0/0:6,0:21:0,21,182	0/0:1,0:3:0,3,24	8	80399116	T	C	SNP		281.54	26		UCSC Only	C18orf20 or LINC00305					INTERGENIC
chr8	80400845	.	T	C	254.8	PASS	AC=4;AF=0.400;AN=10;BaseQRankSum=2.041;ClippingRankSum=1.826;DP=24;FS=0.000;MLEAC=4;MLEAF=0.400;MQ=58.09;MQ0=0;MQRankSum=-0.967;QD=31.03;ReadPosRankSum=2.041	GT:AD:GQ:PL	1/1:0,9:18:162,18,0	1/1:0,2:15:140,15,0	0/0:4,0:12:0,12,110	0/0:5,0:30:0,30,313	0/0:2,0:15:0,15,175	8	80400845	T	C	SNP		254.8	24		UCSC Only	C18orf20 or LINC00305					INTERGENIC
chr8	80401726	.	G	C	189.79	PASS	AC=4;AF=0.400;AN=10;BaseQRankSum=-0.898;ClippingRankSum=1.733;DP=26;FS=0.000;MLEAC=4;MLEAF=0.400;MQ=52.88;MQ0=0;MQRankSum=-0.480;QD=31.47;ReadPosRankSum=0.898	GT:AD:GQ:PL	1/1:0,4:12:104,12,0	1/1:0,6:15:130,15,0	0/0:2,0:6:0,6,56	0/0:2,0:6:0,6,52	0/0:9,0:30:0,30,243	8	80401726	G	C	SNP		189.79	26		UCSC Only	C18orf20 or LINC00305					INTERGENIC
chr8	80403136	.	T	A	344.88	PASS	AC=4;AF=0.400;AN=10;BaseQRankSum=-0.067;ClippingRankSum=1.666;DP=13;FS=0.000;MLEAC=4;MLEAF=0.400;MQ=55.58;MQ0=0;MQRankSum=-0.067;QD=28.03;ReadPosRankSum=1.666	GT:AD:GQ:PL	1/1:0,1:6:112,6,0	1/1:0,4:15:275,15,0	0/0:3,0:9:0,9,130	0/0:.:3:0,3,20	0/0:4,0:26:0,26,423	8	80403136	T	A	SNP		344.88	13		UCSC Only	C18orf20 or LINC00305					INTERGENIC
chr8	80403140	.	T	C	344.88	PASS	AC=4;AF=0.400;AN=10;BaseQRankSum=-0.067;ClippingRankSum=1.666;DP=14;FS=0.000;MLEAC=4;MLEAF=0.400;MQ=55.58;MQ0=0;MQRankSum=-0.067;QD=31.13;ReadPosRankSum=1.666	GT:AD:GQ:PL	1/1:0,1:6:112,6,0	1/1:0,5:15:275,15,0	0/0:2,0:9:0,9,130	0/0:.:3:0,3,20	0/0:5,0:26:0,26,423	8	80403140	T	C	SNP		344.88	14		UCSC Only	C18orf20 or LINC00305					INTERGENIC
chr8	80404963	.	C	G	224.08	PASS	AC=4;AF=0.400;AN=10;BaseQRankSum=-0.351;ClippingRankSum=1.897;DP=38;FS=0.000;MLEAC=4;MLEAF=0.400;MQ=56.52;MQ0=0;MQRankSum=-0.913;QD=29.73;ReadPosRankSum=1.616	GT:AD:GQ:PL	1/1:0,8:21:175,21,0	1/1:0,5:12:96,12,0	0/0:11,0:33:0,33,437	0/0:6,0:15:0,15,125	0/0:4,0:12:0,12,99	8	80404963	C	G	SNP		224.08	38								INTERGENIC
chr8	80409110	.	A	C	196.86	PASS	AC=4;AF=0.400;AN=10;BaseQRankSum=0.118;ClippingRankSum=2.003;DP=26;FS=0.000;MLEAC=4;MLEAF=0.400;MQ=60.00;MQ0=0;MQRankSum=0.118;QD=31.37;ReadPosRankSum=-0.354	GT:AD:GQ:PL	1/1:0,6:15:135,15,0	1/1:0,4:12:108,12,0	0/0:7,0:21:0,21,194	0/0:3,0:9:0,9,78	0/0:6,0:15:0,15,125	8	80409110	A	C	SNP		196.86	26								INTERGENIC
chr8	80410023	.	A	T	419.87	PASS	AC=4;AF=0.400;AN=10;BaseQRankSum=-1.457;ClippingRankSum=1.457;DP=38;FS=11.830;MLEAC=4;MLEAF=0.400;MQ=59.71;MQ0=0;MQRankSum=0.279;QD=32.30;ReadPosRankSum=-0.651	GT:AD:GQ:PL	1/1:0,7:21:182,21,0	1/1:0,11:33:286,33,0	0/0:7,0:21:0,21,182	0/0:5,0:15:0,15,130	0/0:8,0:30:0,30,244	8	80410023	A	T	SNP		419.87	38								INTERGENIC
chr8	80410995	.	C	A	227.82	PASS	AC=4;AF=0.500;AN=8;BaseQRankSum=0.198;ClippingRankSum=0.922;DP=17;FS=0.000;MLEAC=4;MLEAF=0.500;MQ=60.00;MQ0=0;MQRankSum=-0.198;QD=31.89;ReadPosRankSum=0.922	GT:AD:GQ:PL	1/1:0,6:18:162,18,0	1/1:0,4:12:108,12,0	0/0:3,0:12:0,12,108	0/0:4,0:18:0,18,156	./.:.:.:.	8	80410995	C	A	SNP		227.82	17								INTERGENIC
chr8	80412690	.	A	T	288.12	PASS	AC=4;AF=0.400;AN=10;BaseQRankSum=-1.231;ClippingRankSum=0.358;DP=35;FS=0.000;MLEAC=4;MLEAF=0.400;MQ=59.80;MQ0=0;MQRankSum=0.358;QD=30.13;ReadPosRankSum=1.231	GT:AD:GQ:PL	1/1:0,6:21:196,21,0	1/1:0,5:15:140,15,0	0/0:7,0:24:0,24,216	0/0:8,0:21:0,21,175	0/0:9,0:36:0,36,264	8	80412690	A	T	SNP		288.12	35								INTERGENIC
chr8	80412868	.	G	A	147.18	PASS	AC=4;AF=0.400;AN=10;BaseQRankSum=-0.720;ClippingRankSum=0.720;DP=37;FS=0.000;MLEAC=4;MLEAF=0.400;MQ=59.83;MQ0=0;MQRankSum=1.380;QD=26.07;ReadPosRankSum=1.380	GT:AD:GQ:PL	1/1:0,3:12:112,12,0	1/1:0,6:9:81,9,0	0/0:8,0:21:0,21,189	0/0:9,0:18:0,18,300	0/0:11,0:36:0,36,328	8	80412868	G	A	SNP		147.18	37								INTERGENIC
chr8	80414352	.	C	T	372.04	PASS	AC=4;AF=0.400;AN=10;BaseQRankSum=-1.231;ClippingRankSum=0.358;DP=41;FS=0.000;MLEAC=4;MLEAF=0.400;MQ=59.61;MQ0=0;MQRankSum=0.358;QD=28.09;ReadPosRankSum=1.231	GT:AD:GQ:PL	1/1:0,5:15:140,15,0	1/1:0,9:30:280,30,0	0/0:8,0:21:0,21,189	0/0:7,0:21:0,21,182	0/0:12,0:33:0,33,264	8	80414352	C	T	SNP		372.04	41								INTERGENIC
chr8	80415542	.	C	T	265.15	PASS	AC=4;AF=0.400;AN=10;BaseQRankSum=-1.300;ClippingRankSum=0.000;DP=43;FS=0.000;MLEAC=4;MLEAF=0.400;MQ=59.45;MQ0=0;MQRankSum=-0.550;QD=30.62;ReadPosRankSum=-1.754	GT:AD:GQ:PL	1/1:0,5:15:130,15,0	1/1:0,8:21:183,21,0	0/0:6,0:18:0,18,156	0/0:13,0:36:0,36,300	0/0:11,0:33:0,33,264	8	80415542	C	T	SNP		265.15	43								INTERGENIC
chr8	80419336	.	T	G	276.5	PASS	AC=4;AF=0.400;AN=10;BaseQRankSum=-3.062;ClippingRankSum=1.398;DP=25;FS=2.392;MLEAC=4;MLEAF=0.400;MQ=58.15;MQ0=0;MQRankSum=-0.718;QD=27.65;ReadPosRankSum=0.340	GT:AD:GQ:PL	1/1:0,6:18:187,18,0	1/1:0,5:15:135,15,0	0/0:1,0:6:0,6,52	0/0:4,0:9:0,9,78	0/0:8,0:33:0,33,304	8	80419336	T	G	SNP		276.5	25								INTERGENIC
chr8	80423310	.	A	T	256.29	PASS	AC=4;AF=0.400;AN=10;BaseQRankSum=-2.171;ClippingRankSum=0.017;DP=47;FS=8.522;MLEAC=4;MLEAF=0.400;MQ=45.18;MQ0=0;MQRankSum=2.006;QD=25.63;ReadPosRankSum=0.613	GT:AD:GQ:PL	1/1:0,4:12:110,12,0	1/1:0,7:21:193,21,0	0/0:1,0:9:0,9,82	0/0:6,0:21:0,21,285	0/0:21,0:66:0,66,743	8	80423310	A	T	SNP		256.29	47								INTERGENIC
chr8	80424504	.	A	G	436.55	PASS	AC=4;AF=0.400;AN=10;BaseQRankSum=0.480;ClippingRankSum=1.271;DP=26;FS=0.000;MLEAC=4;MLEAF=0.400;MQ=56.27;MQ0=0;MQRankSum=-0.480;QD=29.77;ReadPosRankSum=1.733	GT:AD:GQ:PL	1/1:0,6:15:265,15,0	1/1:0,5:12:216,12,0	0/0:8,0:24:0,24,303	0/0:4,0:15:0,15,260	0/0:1,0:3:0,3,46	8	80424504	A	G	SNP		436.55	26								INTERGENIC
chr8	80424547	.	A	G	436.55	PASS	AC=4;AF=0.400;AN=10;BaseQRankSum=-1.231;ClippingRankSum=0.358;DP=14;FS=0.000;MLEAC=4;MLEAF=0.400;MQ=55.72;MQ0=0;MQRankSum=-0.358;QD=26.36;ReadPosRankSum=0.358	GT:AD:GQ:PL	1/1:0,3:15:265,15,0	1/1:0,1:12:216,12,0	0/0:4,0:24:0,24,303	0/0:4,0:15:0,15,260	0/0:1,0:3:0,3,46	8	80424547	A	G	SNP		436.55	14								INTERGENIC
chr8	80431183	.	G	A	276.85	PASS	AC=4;AF=0.400;AN=10;BaseQRankSum=0.639;ClippingRankSum=1.917;DP=33;FS=0.000;MLEAC=4;MLEAF=0.400;MQ=52.95;MQ0=0;MQRankSum=0.456;QD=33.01;ReadPosRankSum=2.100	GT:AD:GQ:PL	1/1:0,8:18:162,18,0	1/1:0,5:18:162,18,0	0/0:3,0:9:0,9,81	0/0:5,0:18:0,18,300	0/0:10,0:36:0,36,331	8	80431183	G	A	SNP		276.85	33								INTERGENIC
chr8	80434698	.	C	T	254.3	PASS	AC=4;AF=0.400;AN=10;BaseQRankSum=0.922;ClippingRankSum=1.495;DP=40;FS=0.000;MLEAC=4;MLEAF=0.400;MQ=58.92;MQ0=0;MQRankSum=0.922;QD=29.31;ReadPosRankSum=1.495	GT:AD:GQ:PL	1/1:0,9:18:162,18,0	1/1:0,5:15:140,15,0	0/0:7,0:24:0,24,237	0/0:6,0:18:0,18,149	0/0:13,0:72:0,72,569	8	80434698	C	T	SNP		254.3	40								INTERGENIC
chr8	80435196	.	T	C	149.34	PASS	AC=4;AF=0.400;AN=10;BaseQRankSum=-0.358;ClippingRankSum=1.231;DP=35;FS=0.000;MLEAC=4;MLEAF=0.400;MQ=59.80;MQ0=0;MQRankSum=0.358;QD=29.26;ReadPosRankSum=0.358	GT:AD:GQ:PL	1/1:0,3:9:75,9,0	1/1:0,4:15:120,15,0	0/0:4,0:12:0,12,112	0/0:4,0:12:0,12,104	0/0:20,0:57:0,57,456	8	80435196	T	C	SNP		149.34	35								INTERGENIC
chr8	80437023	.	T	C	289.27	PASS	AC=4;AF=0.400;AN=10;BaseQRankSum=-0.720;ClippingRankSum=0.720;DP=33;FS=0.000;MLEAC=4;MLEAF=0.400;MQ=51.77;MQ0=0;MQRankSum=1.380;QD=32.44;ReadPosRankSum=1.380	GT:AD:GQ:PL	1/1:0,8:21:168,21,0	1/1:0,6:21:168,21,0	0/0:7,0:21:0,21,189	0/0:10,0:30:0,30,250	0/0:2,0:6:0,6,48	8	80437023	T	C	SNP		289.27	33								INTERGENIC
chr8	80441779	.	G	C	173.47	PASS	AC=4;AF=0.400;AN=10;BaseQRankSum=-1.380;ClippingRankSum=0.720;DP=29;FS=0.000;MLEAC=3;MLEAF=0.300;MQ=50.23;MQ0=0;MQRankSum=0.720;QD=33.60;ReadPosRankSum=-1.380	GT:AD:GQ:PL	1/1:0,7:21:189,21,0	1/1:0,1:3:27,3,0	0/0:10,0:33:0,33,286	0/0:6,0:15:0,15,120	0/0:2,0:6:0,6,50	8	80441779	G	C	SNP		173.47	29								INTERGENIC
chr8	80442767	.	G	C	238.27	PASS	AC=4;AF=0.400;AN=10;BaseQRankSum=0.322;ClippingRankSum=1.611;DP=44;FS=0.000;MLEAC=4;MLEAF=0.400;MQ=59.67;MQ0=0;MQRankSum=0.752;QD=27.81;ReadPosRankSum=0.322	GT:AD:GQ:PL	1/1:0,7:18:156,18,0	1/1:0,3:15:130,15,0	0/0:8,0:30:0,30,363	0/0:4,0:18:0,18,126	0/0:22,0:59:0,59,379	8	80442767	G	C	SNP		238.27	44								INTERGENIC
chr8	80443963	.	G	A	389.3	PASS	AC=4;AF=0.400;AN=10;BaseQRankSum=-2.180;ClippingRankSum=-2.335;DP=49;FS=0.000;MLEAC=4;MLEAF=0.400;MQ=58.51;MQ0=0;MQRankSum=-0.467;QD=27.96;ReadPosRankSum=-1.401	GT:AD:GQ:PL	1/1:0,10:30:300,30,0	1/1:0,5:15:135,15,0	0/0:4,0:9:0,9,69	0/0:2,0:6:0,6,50	0/0:28,0:89:0,89,568	8	80443963	G	A	SNP		389.3	49								INTERGENIC
chr8	80446375	.	C	T	308.22	PASS	AC=4;AF=0.400;AN=10;BaseQRankSum=-2.239;ClippingRankSum=1.296;DP=43;FS=0.000;MLEAC=4;MLEAF=0.400;MQ=54.20;MQ0=0;MQRankSum=0.589;QD=27.96;ReadPosRankSum=1.532	GT:AD:GQ:PL	1/1:0,9:24:216,24,0	1/1:0,4:15:140,15,0	0/0:7,0:24:0,24,200	0/0:5,0:15:0,15,110	0/0:16,0:46:0,46,325	8	80446375	C	T	SNP		308.22	43								INTERGENIC
chr8	80447099	.	A	G	358.01	PASS	AC=4;AF=0.400;AN=10;BaseQRankSum=-1.495;ClippingRankSum=1.495;DP=30;FS=0.000;MLEAC=4;MLEAF=0.400;MQ=50.80;MQ0=0;MQRankSum=0.922;QD=30.37;ReadPosRankSum=0.922	GT:AD:GQ:PL	1/1:0,5:18:162,18,0	1/1:0,10:27:243,27,0	0/0:5,0:15:0,15,140	0/0:4,0:15:0,15,135	0/0:3,0:9:0,9,74	8	80447099	A	G	SNP		358.01	30								INTERGENIC
chr8	80447505	.	C	A	373.71	PASS	AC=4;AF=0.400;AN=10;BaseQRankSum=-1.920;ClippingRankSum=1.517;DP=29;FS=0.000;MLEAC=4;MLEAF=0.400;MQ=55.17;MQ0=0;MQRankSum=1.221;QD=24.19;ReadPosRankSum=1.221	GT:AD:GQ:PL	1/1:0,5:18:169,18,0	1/1:0,9:27:252,27,0	0/0:4,0:12:0,12,104	0/0:4,0:12:0,12,94	0/0:5,0:18:0,18,132	8	80447505	C	A	SNP		373.71	29								INTERGENIC
chr8	80449150	.	C	T	303.43	PASS	AC=4;AF=0.400;AN=10;BaseQRankSum=-1.589;ClippingRankSum=1.589;DP=30;FS=0.000;MLEAC=4;MLEAF=0.400;MQ=52.71;MQ0=0;MQRankSum=1.067;QD=29.31;ReadPosRankSum=1.067	GT:AD:GQ:PL	1/1:0,7:21:189,21,0	1/1:0,6:18:162,18,0	0/0:4,0:12:0,12,100	0/0:5,0:18:0,18,270	0/0:6,0:20:0,20,129	8	80449150	C	T	SNP		303.43	30								INTERGENIC
chr8	80451295	.	G	C	202.66	PASS	AC=2;AF=0.250;AN=8;BaseQRankSum=0.727;ClippingRankSum=0.727;DP=22;FS=0.000;MLEAC=2;MLEAF=0.250;MQ=54.26;MQ0=0;MQRankSum=-0.727;QD=28.06;ReadPosRankSum=0.727	GT:AD:GQ:PL	./.:.:.:.	1/1:0,10:30:240,30,0	0/0:3,0:9:0,9,81	0/0:7,0:21:0,21,175	0/0:1,0:3:0,3,26	8	80451295	G	C	SNP		202.66	22								INTERGENIC
chr8	80452469	.	A	G	290.57	PASS	AC=4;AF=0.400;AN=10;BaseQRankSum=0.394;ClippingRankSum=-0.493;DP=28;FS=6.990;MLEAC=4;MLEAF=0.400;MQ=58.11;MQ0=0;MQRankSum=-0.197;QD=26.67;ReadPosRankSum=2.563	GT:AD:GQ:PL	1/1:0,6:15:130,15,0	1/1:0,5:24:208,24,0	0/0:5,0:18:0,18,163	0/0:6,0:21:0,21,348	0/0:4,0:12:0,12,98	8	80452469	A	G	SNP		290.57	28								INTERGENIC
chr8	80453650	.	A	G	178.6	PASS	AC=4;AF=0.400;AN=10;BaseQRankSum=-1.231;ClippingRankSum=-0.358;DP=16;FS=0.000;MLEAC=4;MLEAF=0.400;MQ=51.42;MQ0=0;MQRankSum=1.231;QD=32.38;ReadPosRankSum=-0.358	GT:AD:GQ:PL	1/1:0,2:9:81,9,0	1/1:0,4:15:140,15,0	0/0:6,0:21:0,21,196	0/0:1,0:6:0,6,54	0/0:1,0:3:0,3,23	8	80453650	A	G	SNP		178.6	16								INTERGENIC
chr8	80465161	.	C	A	251.31	PASS	AC=4;AF=0.400;AN=10;BaseQRankSum=-0.661;ClippingRankSum=0.094;DP=36;FS=0.000;MLEAC=4;MLEAF=0.400;MQ=59.22;MQ0=0;MQRankSum=-0.598;QD=27.92;ReadPosRankSum=1.354	GT:AD:GQ:PL	1/1:0,8:24:217,24,0	1/1:0,3:9:81,9,0	0/0:5,0:15:0,15,136	0/0:8,0:54:0,54,1172	0/0:11,0:93:0,93,1008	8	80465161	C	A	SNP		251.31	36								INTERGENIC
chr8	80466260	.	G	C	200.63	PASS	AC=4;AF=0.400;AN=10;BaseQRankSum=-1.395;ClippingRankSum=-0.914;DP=32;FS=0.000;MLEAC=4;MLEAF=0.400;MQ=59.77;MQ0=0;MQRankSum=0.241;QD=25.08;ReadPosRankSum=1.395	GT:AD:GQ:PL	1/1:0,7:21:172,21,0	1/1:0,3:9:75,9,0	0/0:3,0:12:0,12,108	0/0:7,0:21:0,21,179	0/0:12,0:39:0,39,312	8	80466260	G	C	SNP		200.63	32								INTERGENIC
chr8	80497628	.	C	G	320.82	PASS	AC=4;AF=0.400;AN=10;BaseQRankSum=-0.660;ClippingRankSum=-1.093;DP=24;FS=0.000;MLEAC=4;MLEAF=0.400;MQ=60.00;MQ0=0;MQRankSum=1.369;QD=30.79;ReadPosRankSum=0.660	GT:AD:GQ:PL	1/1:0,7:24:236,24,0	1/1:0,4:15:130,15,0	0/0:6,0:18:0,18,156	0/0:6,0:18:0,18,148	0/0:1,0:3:0,3,23	8	80497628	C	G	SNP		320.82	24								INTERGENIC
chr8	80502400	.	G	A	291.48	PASS	AC=4;AF=0.400;AN=10;BaseQRankSum=-1.231;ClippingRankSum=1.231;DP=31;FS=0.000;MLEAC=4;MLEAF=0.400;MQ=47.00;MQ0=0;MQRankSum=-0.358;QD=32.31;ReadPosRankSum=1.231	GT:AD:GQ:PL	1/1:0,6:18:168,18,0	1/1:0,5:18:168,18,0	0/0:11,0:27:0,27,234	0/0:3,0:9:0,9,75	0/0:1,0:3:0,3,24	8	80502400	G	A	SNP		291.48	31								INTERGENIC
chr8	80519695	.	C	T	201.73	PASS	AC=4;AF=0.400;AN=10;BaseQRankSum=-1.203;ClippingRankSum=-1.001;DP=23;FS=0.000;MLEAC=4;MLEAF=0.400;MQ=55.69;MQ0=0;MQRankSum=0.248;QD=33.62;ReadPosRankSum=-0.573	GT:AD:GQ:PL	1/1:0,2:12:108,12,0	1/1:0,5:15:139,15,0	0/0:10,0:21:0,21,350	0/0:4,0:12:0,12,188	0/0:1,0:6:0,6,49	8	80519695	C	T	SNP		201.73	23								INTERGENIC
chr8	80527648	.	C	A	209.85	PASS	AC=4;AF=0.500;AN=8;BaseQRankSum=-1.026;ClippingRankSum=0.000;DP=22;FS=0.000;MLEAC=4;MLEAF=0.500;MQ=60.00;MQ0=0;MQRankSum=-1.026;QD=29.62;ReadPosRankSum=1.026	GT:AD:GQ:PL	1/1:0,6:15:140,15,0	1/1:0,4:12:112,12,0	0/0:4,0:12:0,12,108	0/0:8,0:24:0,24,192	./.:.:.:.	8	80527648	C	A	SNP		209.85	22								INTERGENIC
chr8	80534216	.	C	T	283.74	PASS	AC=4;AF=0.400;AN=10;BaseQRankSum=0.099;ClippingRankSum=1.875;DP=29;FS=0.000;MLEAC=4;MLEAF=0.400;MQ=54.86;MQ0=0;MQRankSum=0.296;QD=27.62;ReadPosRankSum=1.678	GT:AD:GQ:PL	1/1:0,7:21:196,21,0	1/1:0,4:15:135,15,0	0/0:5,0:15:0,15,161	0/0:5,0:12:0,12,100	0/0:5,0:21:0,21,184	8	80534216	C	T	SNP		283.74	29								INTERGENIC
chr8	80539610	.	T	G	277.67	PASS	AC=4;AF=0.500;AN=8;BaseQRankSum=0.354;ClippingRankSum=2.003;DP=21;FS=0.000;MLEAC=4;MLEAF=0.500;MQ=58.88;MQ0=0;MQRankSum=0.825;QD=26.97;ReadPosRankSum=2.003	GT:AD:GQ:PL	1/1:0,7:12:216,12,0	1/1:0,5:12:104,12,0	0/0:4,0:24:0,24,294	0/0:5,0:21:0,21,480	./.:.:.:.	8	80539610	T	G	SNP		277.67	21								INTERGENIC
chr8	80543024	.	C	T	623.38	PASS	AC=4;AF=0.400;AN=10;BaseQRankSum=-1.569;ClippingRankSum=-1.312;DP=28;FS=0.000;MLEAC=4;MLEAF=0.400;MQ=59.70;MQ0=0;MQRankSum=1.826;QD=30.89;ReadPosRankSum=0.180	GT:AD:GQ:PL	1/1:0,5:18:221,18,0	1/1:0,10:33:448,33,0	0/0:5,0:27:0,27,296	0/0:7,0:24:0,24,348	0/0:1,0:3:0,3,19	8	80543024	C	T	SNP		623.38	28								INTERGENIC
chr8	80549664	.	T	G	278.59	PASS	AC=4;AF=0.400;AN=10;BaseQRankSum=-0.429;ClippingRankSum=-2.473;DP=26;FS=4.018;MLEAC=4;MLEAF=0.400;MQ=57.15;MQ0=0;MQRankSum=0.824;QD=21.43;ReadPosRankSum=1.550	GT:AD:GQ:PL	1/1:0,6:18:163,18,0	1/1:0,6:18:161,18,0	0/0:4,0:21:0,21,321	0/0:5,0:30:0,30,264	0/0:1,0:3:0,3,24	8	80549664	T	G	SNP		278.59	26								INTERGENIC
chr8	80551463	.	A	C	117.54	PASS	AC=4;AF=0.400;AN=10;BaseQRankSum=-0.762;ClippingRankSum=1.666;DP=24;FS=0.000;MLEAC=4;MLEAF=0.400;MQ=58.01;MQ0=0;MQRankSum=0.067;QD=27.25;ReadPosRankSum=1.666	GT:AD:GQ:PL	1/1:0,2:6:42,6,0	1/1:0,5:15:120,15,0	0/0:8,0:21:0,21,196	0/0:4,0:12:0,12,106	0/0:4,0:12:0,12,102	8	80551463	A	C	SNP		117.54	24								INTERGENIC
chr8	80564487	.	T	C	343.9	PASS	AC=4;AF=0.500;AN=8;BaseQRankSum=-1.495;ClippingRankSum=-1.495;DP=17;FS=0.000;MLEAC=3;MLEAF=0.375;MQ=42.29;MQ0=0;MQRankSum=-0.922;QD=26.59;ReadPosRankSum=-1.495	GT:AD:GQ:PL	1/1:0,1:3:89,3,0	1/1:0,4:12:294,12,0	0/0:4,0:21:0,21,496	0/0:8,0:15:0,15,572	./.:.:.:.	8	80564487	T	C	SNP		343.9	17								INTERGENIC
chr8	80575055	.	A	G	362.54	PASS	AC=4;AF=0.400;AN=10;BaseQRankSum=-2.362;ClippingRankSum=1.102;DP=31;FS=0.000;MLEAC=4;MLEAF=0.400;MQ=58.99;MQ0=0;MQRankSum=0.409;QD=31.36;ReadPosRankSum=0.220	GT:AD:GQ:PL	1/1:0,4:15:135,15,0	1/1:0,8:27:273,27,0	0/0:1,0:3:0,3,28	0/0:9,0:30:0,30,263	0/0:9,0:27:0,27,228	8	80575055	A	G	SNP		362.54	31								INTERGENIC
chr8	80578209	.	A	G	63.81	PASS	AC=4;AF=0.400;AN=10;BaseQRankSum=-2.166;ClippingRankSum=1.214;DP=21;FS=0.000;MLEAC=3;MLEAF=0.300;MQ=56.09;MQ0=0;MQRankSum=0.296;QD=21.27;ReadPosRankSum=1.580	GT:AD:GQ:PL	1/1:0,1:6:52,6,0	1/1:0,2:6:54,6,0	0/0:6,0:18:0,18,162	0/0:6,0:15:0,15,130	0/0:5,0:15:0,15,200	8	80578209	A	G	SNP		63.81	21								INTERGENIC
chr8	80582323	.	T	C	245.88	PASS	AC=4;AF=0.400;AN=10;BaseQRankSum=-0.456;ClippingRankSum=2.100;DP=30;FS=0.000;MLEAC=4;MLEAF=0.400;MQ=58.97;MQ0=0;MQRankSum=-0.091;QD=30.90;ReadPosRankSum=1.734	GT:AD:GQ:PL	1/1:0,7:21:189,21,0	1/1:0,4:12:104,12,0	0/0:10,0:27:0,27,351	0/0:2,0:12:0,12,108	0/0:7,0:36:0,36,285	8	80582323	T	C	SNP		245.88	30								INTERGENIC
chr8	80583235	.	C	T	96.77	PASS	AC=4;AF=0.400;AN=10;BaseQRankSum=-1.537;ClippingRankSum=-0.406;DP=31;FS=0.000;MLEAC=3;MLEAF=0.300;MQ=57.27;MQ0=0;MQRankSum=1.537;QD=32.26;ReadPosRankSum=0.406	GT:AD:GQ:PL	1/1:0,2:6:56,6,0	1/1:0,2:9:84,9,0	0/0:4,0:12:0,12,108	0/0:4,0:12:0,12,92	0/0:19,0:45:0,45,345	8	80583235	C	T	SNP		96.77	31								INTERGENIC
chr8	80583482	.	A	G	220.14	PASS	AC=4;AF=0.400;AN=10;BaseQRankSum=-1.589;ClippingRankSum=1.589;DP=27;FS=0.000;MLEAC=4;MLEAF=0.400;MQ=56.05;MQ0=0;MQRankSum=0.000;QD=30.90;ReadPosRankSum=0.000	GT:AD:GQ:PL	1/1:0,5:18:162,18,0	1/1:0,3:12:104,12,0	0/0:2,0:6:0,6,52	0/0:3,0:18:0,18,230	0/0:12,0:27:0,27,214	8	80583482	A	G	SNP		220.14	27								INTERGENIC
chr8	80584508	.	T	C	293.61	PASS	AC=4;AF=0.400;AN=10;BaseQRankSum=-1.422;ClippingRankSum=0.573;DP=27;FS=0.000;MLEAC=4;MLEAF=0.400;MQ=57.71;MQ0=0;MQRankSum=0.573;QD=26.72;ReadPosRankSum=-1.001	GT:AD:GQ:PL	1/1:0,10:24:208,24,0	1/1:0,7:15:131,15,0	0/0:1,0:9:0,9,74	0/0:6,0:15:0,15,131	0/0:3,0:6:0,6,50	8	80584508	T	C	SNP		293.61	27								INTERGENIC
chr8	80585638	.	G	A	502.8	PASS	AC=4;AF=0.400;AN=10;BaseQRankSum=-1.041;ClippingRankSum=1.898;DP=34;FS=7.368;MLEAC=4;MLEAF=0.400;MQ=58.64;MQ0=0;MQRankSum=0.674;QD=26.59;ReadPosRankSum=0.551	GT:AD:GQ:PL	1/1:0,5:24:221,24,0	1/1:0,4:18:330,18,0	0/0:6,0:24:0,24,248	0/0:6,0:27:0,27,366	0/0:12,0:48:0,48,545	8	80585638	G	A	SNP		502.8	34								INTERGENIC
chr8	80586478	.	C	T	449.66	PASS	AC=4;AF=0.400;AN=10;BaseQRankSum=-4.406;ClippingRankSum=0.413;DP=35;FS=4.856;MLEAC=4;MLEAF=0.400;MQ=55.24;MQ0=0;MQRankSum=1.601;QD=24.98;ReadPosRankSum=0.644	GT:AD:GQ:PL	1/1:0,9:27:248,27,0	1/1:0,9:27:250,27,0	0/0:1,0:18:0,18,339	0/0:7,0:27:0,27,213	0/0:9,0:27:0,27,224	8	80586478	C	T	SNP		449.66	35								INTERGENIC
chr8	80587741	.	C	T	269.97	PASS	AC=4;AF=0.400;AN=10;BaseQRankSum=1.051;ClippingRankSum=2.297;DP=45;FS=0.000;MLEAC=4;MLEAF=0.400;MQ=56.56;MQ0=0;MQRankSum=-0.506;QD=25.31;ReadPosRankSum=2.297	GT:AD:GQ:PL	1/1:0,4:9:159,9,0	1/1:0,2:9:156,9,0	0/0:6,0:18:0,18,311	0/0:7,0:21:0,21,785	0/0:19,0:99:0,99,1090	8	80587741	C	T	SNP		269.97	45								INTERGENIC
chr8	80589326	.	C	A	146.15	PASS	AC=4;AF=0.400;AN=10;BaseQRankSum=-0.890;ClippingRankSum=0.421;DP=28;FS=2.363;MLEAC=4;MLEAF=0.400;MQ=51.17;MQ0=0;MQRankSum=2.014;QD=24.36;ReadPosRankSum=0.140	GT:AD:GQ:PL	1/1:0,3:6:54,6,0	1/1:0,5:15:137,15,0	0/0:8,0:24:0,24,619	0/0:5,0:15:0,15,125	0/0:4,0:15:0,15,288	8	80589326	C	A	SNP		146.15	28								INTERGENIC
chr8	80589523	.	G	T	524.62	PASS	AC=4;AF=0.400;AN=10;BaseQRankSum=0.967;ClippingRankSum=1.611;DP=27;FS=0.000;MLEAC=4;MLEAF=0.400;MQ=51.34;MQ0=0;MQRankSum=-0.107;QD=30.48;ReadPosRankSum=1.396	GT:AD:GQ:PL	1/1:0,5:18:306,18,0	1/1:0,5:15:265,15,0	0/0:7,0:33:0,33,593	0/0:2,0:6:0,6,102	0/0:3,0:33:0,33,363	8	80589523	G	T	SNP		524.62	27								INTERGENIC
chr8	80589582	.	T	C	524.62	PASS	AC=4;AF=0.400;AN=10;BaseQRankSum=1.129;ClippingRankSum=1.926;DP=34;FS=0.000;MLEAC=4;MLEAF=0.400;MQ=51.12;MQ0=0;MQRankSum=-0.598;QD=33.15;ReadPosRankSum=0.996	GT:AD:GQ:PL	1/1:0,6:18:306,18,0	1/1:0,4:15:265,15,0	0/0:8,0:33:0,33,593	0/0:2,0:6:0,6,102	0/0:8,0:33:0,33,363	8	80589582	T	C	SNP		524.62	34								INTERGENIC
chr8	80590468	.	T	C	249.27	PASS	AC=4;AF=0.400;AN=10;BaseQRankSum=1.701;ClippingRankSum=2.205;DP=32;FS=0.000;MLEAC=4;MLEAF=0.400;MQ=58.22;MQ0=0;MQRankSum=1.197;QD=26.59;ReadPosRankSum=2.205	GT:AD:GQ:PL	1/1:0,5:18:162,18,0	1/1:0,5:15:135,15,0	0/0:9,0:30:0,30,280	0/0:6,0:18:0,18,431	0/0:7,0:52:0,52,1008	8	80590468	T	C	SNP		249.27	32								INTERGENIC
chr8	80592990	.	G	T	316.68	PASS	AC=4;AF=0.400;AN=10;BaseQRankSum=1.783;ClippingRankSum=2.123;DP=39;FS=0.000;MLEAC=4;MLEAF=0.400;MQ=56.35;MQ0=0;MQRankSum=0.425;QD=28.59;ReadPosRankSum=1.953	GT:AD:GQ:PL	1/1:0,9:21:196,21,0	1/1:0,9:18:168,18,0	0/0:10,0:36:0,36,636	0/0:5,0:12:0,12,88	0/0:4,0:12:0,12,234	8	80592990	G	T	SNP		316.68	39								INTERGENIC
chr8	80595679	.	C	T	261.18	PASS	AC=4;AF=0.400;AN=10;BaseQRankSum=-1.380;ClippingRankSum=0.000;DP=26;FS=0.000;MLEAC=4;MLEAF=0.400;MQ=56.04;MQ0=0;MQRankSum=1.380;QD=24.58;ReadPosRankSum=0.000	GT:AD:GQ:PL	1/1:0,7:18:168,18,0	1/1:0,4:15:140,15,0	0/0:7,0:18:0,18,156	0/0:6,0:18:0,18,150	0/0:2,0:9:0,9,96	8	80595679	C	T	SNP		261.18	26								INTERGENIC
chr8	80599058	.	G	A	615.08	PASS	AC=4;AF=0.400;AN=10;BaseQRankSum=0.198;ClippingRankSum=1.495;DP=25;FS=0.000;MLEAC=4;MLEAF=0.400;MQ=53.03;MQ0=0;MQRankSum=0.922;QD=35.21;ReadPosRankSum=0.922	GT:AD:GQ:PL	1/1:0,11:30:510,30,0	1/1:0,3:9:150,9,0	0/0:5,0:12:0,12,220	0/0:3,0:9:0,9,156	0/0:3,0:9:0,9,149	8	80599058	G	A	SNP		615.08	25								INTERGENIC
chr8	80599059	.	A	C	615.08	PASS	AC=4;AF=0.400;AN=10;BaseQRankSum=0.198;ClippingRankSum=1.495;DP=25;FS=0.000;MLEAC=4;MLEAF=0.400;MQ=53.03;MQ0=0;MQRankSum=1.495;QD=27.33;ReadPosRankSum=0.922	GT:AD:GQ:PL	1/1:0,11:30:510,30,0	1/1:0,3:9:150,9,0	0/0:5,0:12:0,12,220	0/0:3,0:9:0,9,156	0/0:3,0:9:0,9,149	8	80599059	A	C	SNP		615.08	25								INTERGENIC
chr8	80599408	.	G	A	249.63	PASS	AC=4;AF=0.400;AN=10;BaseQRankSum=-1.231;ClippingRankSum=1.231;DP=40;FS=0.000;MLEAC=4;MLEAF=0.400;MQ=59.03;MQ0=0;MQRankSum=0.358;QD=32.10;ReadPosRankSum=-1.231	GT:AD:GQ:PL	1/1:0,5:15:135,15,0	1/1:0,7:18:162,18,0	0/0:8,0:21:0,21,175	0/0:4,0:12:0,12,84	0/0:16,0:48:0,48,335	8	80599408	G	A	SNP		249.63	40								INTERGENIC
chr8	80602820	.	T	C	276.75	PASS	AC=4;AF=0.400;AN=10;BaseQRankSum=0.762;ClippingRankSum=1.179;DP=33;FS=0.000;MLEAC=4;MLEAF=0.400;MQ=53.15;MQ0=0;MQRankSum=1.666;QD=26.72;ReadPosRankSum=1.179	GT:AD:GQ:PL	1/1:0,7:21:189,21,0	1/1:0,5:15:135,15,0	0/0:10,0:30:0,30,273	0/0:8,0:21:0,21,357	0/0:2,0:10:0,10,189	8	80602820	T	C	SNP		276.75	33								INTERGENIC
chr8	80605172	.	T	C	264.26	PASS	AC=4;AF=0.400;AN=10;BaseQRankSum=-1.380;ClippingRankSum=0.720;DP=32;FS=0.000;MLEAC=4;MLEAF=0.400;MQ=59.67;MQ0=0;MQRankSum=0.000;QD=27.95;ReadPosRankSum=0.720	GT:AD:GQ:PL	1/1:0,5:15:130,15,0	1/1:0,7:21:182,21,0	0/0:6,0:18:0,18,162	0/0:7,0:21:0,21,182	0/0:7,0:21:0,21,165	8	80605172	T	C	SNP		264.26	32								INTERGENIC
chr8	80608628	.	A	T	340.67	PASS	AC=4;AF=0.400;AN=10;BaseQRankSum=-0.198;ClippingRankSum=1.495;DP=21;FS=0.000;MLEAC=4;MLEAF=0.400;MQ=51.94;MQ0=0;MQRankSum=1.495;QD=30.62;ReadPosRankSum=0.198	GT:AD:GQ:PL	1/1:0,9:27:252,27,0	1/1:0,2:15:135,15,0	0/0:2,0:12:0,12,108	0/0:4,0:12:0,12,208	0/0:3,0:9:0,9,77	8	80608628	A	T	SNP		340.67	21								INTERGENIC
chr8	80610931	.	G	A	427.99	PASS	AC=4;AF=0.400;AN=10;BaseQRankSum=-1.380;ClippingRankSum=0.720;DP=37;FS=0.000;MLEAC=4;MLEAF=0.400;MQ=58.60;MQ0=0;MQRankSum=0.720;QD=27.00;ReadPosRankSum=-0.720	GT:AD:GQ:PL	1/1:0,8:21:196,21,0	1/1:0,10:30:280,30,0	0/0:7,0:21:0,21,189	0/0:5,0:15:0,15,250	0/0:7,0:18:0,18,146	8	80610931	G	A	SNP		427.99	37								INTERGENIC
chr8	80621341	.	C	A	253.73	PASS	AC=4;AF=0.400;AN=10;BaseQRankSum=-0.322;ClippingRankSum=1.182;DP=32;FS=0.000;MLEAC=4;MLEAF=0.400;MQ=53.81;MQ0=0;MQRankSum=0.322;QD=31.27;ReadPosRankSum=1.182	GT:AD:GQ:PL	1/1:0,6:24:216,24,0	1/1:0,3:9:84,9,0	0/0:4,0:12:0,12,108	0/0:6,0:15:0,15,125	0/0:8,0:27:0,27,303	8	80621341	C	A	SNP		253.73	32								INTERGENIC
chr8	81139064	.	T	A	394.88	PASS	AC=4;AF=0.400;AN=10;BaseQRankSum=-1.203;ClippingRankSum=1.001;DP=32;FS=0.000;MLEAC=4;MLEAF=0.400;MQ=51.97;MQ0=0;MQRankSum=1.422;QD=34.23;ReadPosRankSum=-0.573	GT:AD:GQ:PL	1/1:0,7:21:196,21,0	1/1:0,10:27:244,27,0	0/0:6,0:18:0,18,155	0/0:4,0:12:0,12,100	0/0:1,0:3:0,3,25	8	81139064	T	A	SNP		394.88	32								INTERGENIC
chr8	81139259	.	A	G	340	PASS	AC=4;AF=0.400;AN=10;BaseQRankSum=-2.054;ClippingRankSum=-0.248;DP=22;FS=3.979;MLEAC=4;MLEAF=0.400;MQ=60.00;MQ0=0;MQRankSum=-1.422;QD=31.77;ReadPosRankSum=-0.248	GT:AD:GQ:PL	1/1:0,6:18:162,18,0	1/1:0,7:24:223,24,0	0/0:5,0:18:0,18,168	0/0:3,0:12:0,12,104	0/0:1,0:3:0,3,25	8	81139259	A	G	SNP		340	22								INTERGENIC
chr8	81142805	.	C	T	196.81	PASS	AC=4;AF=0.400;AN=10;BaseQRankSum=-2.054;ClippingRankSum=0.573;DP=28;FS=0.000;MLEAC=4;MLEAF=0.400;MQ=59.36;MQ0=0;MQRankSum=-0.573;QD=31.11;ReadPosRankSum=-0.573	GT:AD:GQ:PL	1/1:0,5:12:108,12,0	1/1:0,5:15:135,15,0	0/0:5,0:15:0,15,110	0/0:3,0:9:0,9,147	0/0:10,0:27:0,27,185	8	81142805	C	T	SNP		196.81	28								INTERGENIC
chr8	81144561	.	C	A	544.31	PASS	AC=4;AF=0.400;AN=10;BaseQRankSum=-0.876;ClippingRankSum=0.876;DP=23;FS=0.000;MLEAC=4;MLEAF=0.400;MQ=57.94;MQ0=0;MQRankSum=-0.876;QD=33.55;ReadPosRankSum=0.000	GT:AD:GQ:PL	1/1:0,2:9:162,9,0	1/1:0,8:27:428,27,0	0/0:4,0:12:0,12,214	0/0:6,0:21:0,21,326	0/0:3,0:9:0,9,147	8	81144561	C	A	SNP		544.31	23								INTERGENIC
chr8	81144580	.	A	G	544.31	PASS	AC=4;AF=0.400;AN=10;BaseQRankSum=0.198;ClippingRankSum=1.495;DP=19;FS=0.000;MLEAC=4;MLEAF=0.400;MQ=57.34;MQ0=0;MQRankSum=-0.198;QD=31.60;ReadPosRankSum=1.495	GT:AD:GQ:PL	1/1:0,1:9:162,9,0	1/1:0,6:27:428,27,0	0/0:3,0:12:0,12,214	0/0:5,0:21:0,21,326	0/0:4,0:9:0,9,147	8	81144580	A	G	SNP		544.31	19								INTERGENIC
chr8	81146304	.	C	T	261.02	PASS	AC=4;AF=0.400;AN=10;BaseQRankSum=-0.107;ClippingRankSum=2.041;DP=21;FS=0.000;MLEAC=4;MLEAF=0.400;MQ=56.04;MQ0=0;MQRankSum=-0.322;QD=27.07;ReadPosRankSum=1.182	GT:AD:GQ:PL	1/1:0,4:15:140,15,0	1/1:0,6:18:168,18,0	0/0:3,0:12:0,12,163	0/0:4,0:15:0,15,133	0/0:4,0:15:0,15,149	8	81146304	C	T	SNP		261.02	21								INTERGENIC
chr8	81147605	.	C	T	283.37	PASS	AC=4;AF=0.400;AN=10;BaseQRankSum=-2.637;ClippingRankSum=1.599;DP=35;FS=0.000;MLEAC=4;MLEAF=0.400;MQ=52.74;MQ0=0;MQRankSum=0.000;QD=26.66;ReadPosRankSum=-0.536	GT:AD:GQ:PL	1/1:0,6:18:162,18,0	1/1:0,6:18:169,18,0	0/0:5,0:15:0,15,115	0/0:7,0:18:0,18,150	0/0:6,0:18:0,18,137	8	81147605	C	T	SNP		283.37	35								INTERGENIC
chr8	81147971	.	C	T	330.72	PASS	AC=4;AF=0.400;AN=10;BaseQRankSum=-0.198;ClippingRankSum=1.495;DP=42;FS=0.000;MLEAC=4;MLEAF=0.400;MQ=59.18;MQ0=0;MQRankSum=0.198;QD=29.71;ReadPosRankSum=0.922	GT:AD:GQ:PL	1/1:0,9:24:216,24,0	1/1:0,9:18:162,18,0	0/0:3,0:9:0,9,79	0/0:10,0:18:0,18,306	0/0:11,0:24:0,24,200	8	81147971	C	T	SNP		330.72	42								INTERGENIC
chr8	81148273	.	G	A	356.67	PASS	AC=4;AF=0.400;AN=10;BaseQRankSum=1.508;ClippingRankSum=2.143;DP=52;FS=0.000;MLEAC=4;MLEAF=0.400;MQ=59.59;MQ0=0;MQRankSum=-0.873;QD=29.26;ReadPosRankSum=0.556	GT:AD:GQ:PL	1/1:0,8:24:216,24,0	1/1:0,4:21:189,21,0	0/0:9,0:33:0,33,410	0/0:9,0:24:0,24,194	0/0:22,0:99:0,111,898	8	81148273	G	A	SNP		356.67	52								INTERGENIC
chr8	81148876	.	T	C	168.61	PASS	AC=4;AF=0.400;AN=10;BaseQRankSum=-0.632;ClippingRankSum=2.178;DP=31;FS=0.000;MLEAC=4;MLEAF=0.400;MQ=58.65;MQ0=0;MQRankSum=-0.070;QD=37.71;ReadPosRankSum=0.211	GT:AD:GQ:PL	1/1:0,8:21:168,21,0	1/1:0,2:6:46,6,0	0/0:5,0:15:0,15,218	0/0:9,0:24:0,24,203	0/0:7,0:21:0,21,171	8	81148876	T	C	SNP		168.61	31								INTERGENIC
chr8	81150251	.	C	T	156.19	PASS	AC=4;AF=0.400;AN=10;BaseQRankSum=-1.231;ClippingRankSum=1.231;DP=14;FS=0.000;MLEAC=4;MLEAF=0.400;MQ=55.78;MQ0=0;MQRankSum=-0.358;QD=27.74;ReadPosRankSum=0.358	GT:AD:GQ:PL	1/1:0,4:9:84,9,0	1/1:0,1:12:116,12,0	0/0:3,0:12:0,12,112	0/0:4,0:12:0,12,200	0/0:2,0:6:0,6,52	8	81150251	C	T	SNP		156.19	14								INTERGENIC
chr8	81150938	.	A	G	276.72	PASS	AC=4;AF=0.400;AN=10;BaseQRankSum=-0.632;ClippingRankSum=2.178;DP=35;FS=0.000;MLEAC=4;MLEAF=0.400;MQ=54.51;MQ0=0;MQRankSum=-0.070;QD=28.06;ReadPosRankSum=0.492	GT:AD:GQ:PL	1/1:0,8:24:216,24,0	1/1:0,4:12:108,12,0	0/0:6,0:18:0,18,167	0/0:5,0:15:0,15,130	0/0:9,0:30:0,30,259	8	81150938	A	G	SNP		276.72	35								INTERGENIC
chr8	81151642	.	A	G	215.02	PASS	AC=4;AF=0.400;AN=10;BaseQRankSum=-1.276;ClippingRankSum=0.299;DP=25;FS=0.000;MLEAC=4;MLEAF=0.400;MQ=56.41;MQ0=0;MQRankSum=0.780;QD=30.72;ReadPosRankSum=0.780	GT:AD:GQ:PL	1/1:0,6:18:157,18,0	1/1:0,4:12:104,12,0	0/0:4,0:12:0,12,111	0/0:7,0:15:0,15,130	0/0:2,0:9:0,9,76	8	81151642	A	G	SNP		215.02	25								INTERGENIC
chr8	81153181	.	C	G	232.18	PASS	AC=4;AF=0.400;AN=10;BaseQRankSum=-1.380;ClippingRankSum=1.380;DP=17;FS=0.000;MLEAC=3;MLEAF=0.300;MQ=51.12;MQ0=0;MQRankSum=0.720;QD=26.98;ReadPosRankSum=1.380	GT:AD:GQ:PL	1/1:0,2:6:110,6,0	1/1:0,3:9:165,9,0	0/0:2,0:9:0,9,162	0/0:6,0:18:0,18,306	0/0:3,0:12:0,12,172	8	81153181	C	G	SNP		232.18	17								INTERGENIC
chr8	81153198	.	G	T	232.18	PASS	AC=4;AF=0.400;AN=10;BaseQRankSum=-1.495;ClippingRankSum=1.495;DP=21;FS=0.000;MLEAC=3;MLEAF=0.300;MQ=47.73;MQ0=0;MQRankSum=1.495;QD=26.48;ReadPosRankSum=0.198	GT:AD:GQ:PL	1/1:0,2:6:110,6,0	1/1:0,3:9:165,9,0	0/0:3,0:9:0,9,162	0/0:7,0:18:0,18,306	0/0:4,0:12:0,12,172	8	81153198	G	T	SNP		232.18	21								INTERGENIC
chr8	81155036	.	A	G	200	PASS	AC=4;AF=0.400;AN=10;BaseQRankSum=-1.191;ClippingRankSum=0.583;DP=22;FS=0.000;MLEAC=4;MLEAF=0.400;MQ=57.97;MQ0=0;MQRankSum=0.467;QD=33.33;ReadPosRankSum=-0.259	GT:AD:GQ:PL	1/1:0,5:15:125,15,0	1/1:0,5:15:120,15,0	0/0:5,0:21:0,21,190	0/0:6,0:24:0,24,208	0/0:1,0:3:0,3,26	8	81155036	A	G	SNP		200	22								INTERGENIC
chr8	81158538	.	G	A	418.98	PASS	AC=4;AF=0.400;AN=10;BaseQRankSum=-0.222;ClippingRankSum=-0.578;DP=35;FS=0.000;MLEAC=4;MLEAF=0.400;MQ=58.70;MQ0=0;MQRankSum=0.222;QD=28.89;ReadPosRankSum=1.555	GT:AD:GQ:PL	1/1:0,7:15:140,15,0	1/1:0,9:36:327,36,0	0/0:4,0:31:0,31,756	0/0:5,0:21:0,21,336	0/0:9,0:40:0,40,317	8	81158538	G	A	SNP		418.98	35								INTERGENIC
chr8	81160193	.	A	G	220.24	PASS	AC=4;AF=0.400;AN=10;BaseQRankSum=1.267;ClippingRankSum=2.162;DP=25;FS=0.000;MLEAC=4;MLEAF=0.400;MQ=58.01;MQ0=0;MQRankSum=0.969;QD=31.26;ReadPosRankSum=2.162	GT:AD:GQ:PL	1/1:0,5:21:175,21,0	1/1:0,3:12:92,12,0	0/0:11,0:39:0,39,578	0/0:3,0:30:0,30,311	0/0:1,0:9:0,9,76	8	81160193	A	G	SNP		220.24	25								INTERGENIC
chr8	81160260	.	A	C	508.85	PASS	AC=4;AF=0.400;AN=10;BaseQRankSum=0.761;ClippingRankSum=0.761;DP=25;FS=3.979;MLEAC=4;MLEAF=0.400;MQ=58.66;MQ0=0;MQRankSum=0.085;QD=29.25;ReadPosRankSum=-0.085	GT:AD:GQ:PL	1/1:0,8:21:357,21,0	1/1:0,5:12:196,12,0	0/0:2,1:5:0,5,252	0/0:7,0:24:0,24,212	0/0:1,0:6:0,6,50	8	81160260	A	C	SNP		508.85	25								INTERGENIC
chr8	81165252	.	A	G	113.48	PASS	AC=4;AF=0.400;AN=10;BaseQRankSum=-1.179;ClippingRankSum=1.179;DP=33;FS=0.000;MLEAC=4;MLEAF=0.400;MQ=58.79;MQ0=0;MQRankSum=-0.067;QD=27.43;ReadPosRankSum=1.179	GT:AD:GQ:PL	1/1:0,3:9:78,9,0	1/1:0,3:9:78,9,0	0/0:1,0:3:0,3,27	0/0:3,0:12:0,12,104	0/0:23,0:72:0,72,578	8	81165252	A	G	SNP		113.48	33								INTERGENIC
chr8	81169676	.	A	G	139.81	PASS	AC=4;AF=0.400;AN=10;BaseQRankSum=-1.380;ClippingRankSum=1.380;DP=23;FS=0.000;MLEAC=4;MLEAF=0.400;MQ=52.12;MQ0=0;MQRankSum=0.720;QD=32.99;ReadPosRankSum=0.720	GT:AD:GQ:PL	1/1:0,3:12:104,12,0	1/1:0,3:9:81,9,0	0/0:7,0:24:0,24,224	0/0:6,0:12:0,12,104	0/0:4,0:12:0,12,101	8	81169676	A	G	SNP		139.81	23								INTERGENIC
chr8	81175131	.	G	C	218.93	PASS	AC=4;AF=0.400;AN=10;BaseQRankSum=-1.067;ClippingRankSum=1.589;DP=30;FS=0.000;MLEAC=4;MLEAF=0.400;MQ=46.26;MQ0=0;MQRankSum=0.572;QD=33.48;ReadPosRankSum=1.067	GT:AD:GQ:PL	1/1:0,7:18:156,18,0	1/1:0,4:12:108,12,0	0/0:6,0:21:0,21,189	0/0:2,0:6:0,6,52	0/0:3,0:9:0,9,78	8	81175131	G	C	SNP		218.93	30								INTERGENIC
chr8	81179530	.	G	T	330.07	PASS	AC=4;AF=0.400;AN=10;BaseQRankSum=0.709;ClippingRankSum=2.237;DP=42;FS=0.000;MLEAC=4;MLEAF=0.400;MQ=53.26;MQ0=0;MQRankSum=-0.818;QD=30.67;ReadPosRankSum=2.019	GT:AD:GQ:PL	1/1:0,4:15:135,15,0	1/1:0,10:27:243,27,0	0/0:9,0:33:0,33,361	0/0:5,0:18:0,18,146	0/0:10,0:30:0,30,245	8	81179530	G	T	SNP		330.07	42								INTERGENIC
chr8	81181152	.	G	C	307.46	PASS	AC=4;AF=0.500;AN=8;BaseQRankSum=-2.550;ClippingRankSum=-0.818;DP=20;FS=5.021;MLEAC=4;MLEAF=0.500;MQ=40.31;MQ0=0;MQRankSum=-0.241;QD=33.78;ReadPosRankSum=-0.914	GT:AD:GQ:PL	1/1:0,5:18:155,18,0	1/1:0,6:21:195,21,0	0/0:5,0:15:0,15,138	0/0:4,0:12:0,12,103	./.:.:.:.	8	81181152	G	C	SNP		307.46	20								INTERGENIC
chr8	81184157	.	A	C	413.78	PASS	AC=4;AF=0.400;AN=10;BaseQRankSum=0.691;ClippingRankSum=2.073;DP=34;FS=0.000;MLEAC=4;MLEAF=0.400;MQ=56.88;MQ0=0;MQRankSum=0.099;QD=36.85;ReadPosRankSum=1.875	GT:AD:GQ:PL	1/1:0,14:36:324,36,0	1/1:0,5:15:135,15,0	0/0:4,0:15:0,15,140	0/0:9,0:27:0,27,237	0/0:1,0:3:0,3,22	8	81184157	A	C	SNP		413.78	34								INTERGENIC
chr8	81189564	.	T	C	429.24	PASS	AC=4;AF=0.400;AN=10;BaseQRankSum=-1.380;ClippingRankSum=0.720;DP=33;FS=0.000;MLEAC=4;MLEAF=0.400;MQ=54.97;MQ0=0;MQRankSum=0.720;QD=28.52;ReadPosRankSum=0.720	GT:AD:GQ:PL	1/1:0,9:30:260,30,0	1/1:0,9:24:216,24,0	0/0:7,0:21:0,21,189	0/0:6,0:18:0,18,156	0/0:2,0:6:0,6,48	8	81189564	T	C	SNP		429.24	33								INTERGENIC
chr8	81191267	.	G	A	306.71	PASS	AC=4;AF=0.400;AN=10;BaseQRankSum=-1.630;ClippingRankSum=0.996;DP=34;FS=2.158;MLEAC=4;MLEAF=0.400;MQ=56.50;MQ0=0;MQRankSum=0.000;QD=29.18;ReadPosRankSum=1.177	GT:AD:GQ:PL	1/1:0,10:21:189,21,0	1/1:0,6:18:165,18,0	0/0:8,0:24:0,24,209	0/0:5,0:12:0,12,92	0/0:4,0:12:0,12,111	8	81191267	G	A	SNP		306.71	34								INTERGENIC
chr8	81191968	.	C	T	256.02	PASS	AC=4;AF=0.400;AN=10;BaseQRankSum=-1.495;ClippingRankSum=1.495;DP=22;FS=0.000;MLEAC=4;MLEAF=0.400;MQ=54.60;MQ0=0;MQRankSum=1.495;QD=33.78;ReadPosRankSum=0.198	GT:AD:GQ:PL	1/1:0,7:21:189,21,0	1/1:0,3:12:112,12,0	0/0:6,0:15:0,15,135	0/0:2,0:6:0,6,52	0/0:4,0:9:0,9,71	8	81191968	C	T	SNP		256.02	22								INTERGENIC
chr8	81192306	.	G	T	288.19	PASS	AC=4;AF=0.400;AN=10;BaseQRankSum=-2.166;ClippingRankSum=-0.296;DP=26;FS=4.771;MLEAC=4;MLEAF=0.400;MQ=55.54;MQ0=0;MQRankSum=0.731;QD=30.37;ReadPosRankSum=0.731	GT:AD:GQ:PL	1/1:0,7:24:221,24,0	1/1:0,3:12:112,12,0	0/0:7,0:18:0,18,132	0/0:5,0:18:0,18,150	0/0:1,0:3:0,3,19	8	81192306	G	T	SNP		288.19	26								INTERGENIC
chr8	81193764	.	A	C	188.75	PASS	AC=4;AF=0.400;AN=10;BaseQRankSum=-0.066;ClippingRankSum=2.192;DP=28;FS=0.000;MLEAC=4;MLEAF=0.400;MQ=59.06;MQ0=0;MQRankSum=-0.863;QD=27.20;ReadPosRankSum=1.262	GT:AD:GQ:PL	1/1:0,6:21:182,21,0	1/1:0,2:6:52,6,0	0/0:9,0:27:0,27,350	0/0:3,0:12:0,12,100	0/0:7,0:24:0,24,213	8	81193764	A	C	SNP		188.75	28								INTERGENIC
chr8	81195739	.	G	C	438.85	PASS	AC=4;AF=0.400;AN=10;BaseQRankSum=-1.973;ClippingRankSum=1.203;DP=40;FS=2.276;MLEAC=4;MLEAF=0.400;MQ=56.35;MQ0=0;MQRankSum=1.684;QD=29.67;ReadPosRankSum=0.048	GT:AD:GQ:PL	1/1:0,11:30:270,30,0	1/1:0,8:24:217,24,0	0/0:8,0:21:0,21,168	0/0:7,0:18:0,18,138	0/0:6,0:17:0,17,115	8	81195739	G	C	SNP		438.85	40								INTERGENIC
chr8	81202633	.	A	T	214.8	PASS	AC=4;AF=0.400;AN=10;BaseQRankSum=1.780;ClippingRankSum=2.261;DP=50;FS=0.000;MLEAC=4;MLEAF=0.400;MQ=54.98;MQ0=0;MQRankSum=-0.144;QD=25.02;ReadPosRankSum=1.684	GT:AD:GQ:PL	1/1:0,4:20:154,20,0	1/1:0,8:12:108,12,0	0/0:6,0:18:0,18,163	0/0:6,0:15:0,15,989	0/0:22,0:99:0,108,1685	8	81202633	A	T	SNP		214.8	50								INTERGENIC
chr8	81204095	.	A	G	273.08	PASS	AC=4;AF=0.400;AN=10;BaseQRankSum=0.898;ClippingRankSum=1.733;DP=22;FS=0.000;MLEAC=4;MLEAF=0.400;MQ=56.52;MQ0=0;MQRankSum=0.480;QD=27.58;ReadPosRankSum=1.733	GT:AD:GQ:PL	1/1:0,5:18:144,18,0	1/1:0,4:21:176,21,0	0/0:5,0:33:0,33,352	0/0:5,0:12:0,12,200	0/0:2,0:9:0,9,72	8	81204095	A	G	SNP		273.08	22								INTERGENIC
chr8	81205994	.	T	G	118.04	PASS	AC=4;AF=0.500;AN=8;BaseQRankSum=0.000;ClippingRankSum=-1.073;DP=26;FS=0.000;MLEAC=4;MLEAF=0.500;MQ=55.89;MQ0=0;MQRankSum=0.869;QD=16.86;ReadPosRankSum=-1.517	GT:AD:GQ:PL	1/1:0,3:9:77,9,0	1/1:0,3:9:82,9,0	0/0:5,0:15:0,15,144	0/0:11,0:27:0,27,481	./.:.:.:.	8	81205994	T	G	SNP		118.04	26								INTERGENIC
chr8	81207658	.	T	C	155.08	PASS	AC=4;AF=0.400;AN=10;BaseQRankSum=-1.495;ClippingRankSum=1.495;DP=20;FS=0.000;MLEAC=4;MLEAF=0.400;MQ=53.73;MQ0=0;MQRankSum=1.495;QD=29.53;ReadPosRankSum=-0.198	GT:AD:GQ:PL	1/1:0,4:12:100,12,0	1/1:0,4:12:100,12,0	0/0:5,0:15:0,15,140	0/0:2,0:6:0,6,52	0/0:5,0:15:0,15,128	8	81207658	T	C	SNP		155.08	20								INTERGENIC
chr8	81208721	.	C	G	299.61	PASS	AC=4;AF=0.500;AN=8;BaseQRankSum=-0.322;ClippingRankSum=2.041;DP=59;FS=0.000;MLEAC=4;MLEAF=0.500;MQ=56.51;MQ0=0;MQRankSum=-0.107;QD=28.42;ReadPosRankSum=1.826	GT:AD:GQ:PL	1/1:0,3:15:135,15,0	1/1:0,9:24:208,24,0	./.:.:.:.	0/0:9,0:36:0,36,592	0/0:38,0:90:0,90,1952	8	81208721	C	G	SNP		299.61	59								INTERGENIC
chr8	81237858	.	T	A	196.77	PASS	AC=4;AF=0.400;AN=10;BaseQRankSum=-0.358;ClippingRankSum=0.358;DP=29;FS=0.000;MLEAC=4;MLEAF=0.400;MQ=58.14;MQ0=0;MQRankSum=-0.358;QD=29.31;ReadPosRankSum=1.231	GT:AD:GQ:PL	1/1:0,2:9:81,9,0	1/1:0,6:18:162,18,0	0/0:4,0:12:0,12,112	0/0:9,0:27:0,27,234	0/0:8,0:21:0,21,168	8	81237858	T	A	SNP		196.77	29								INTERGENIC
chr8	81238012	.	G	T	486.69	PASS	AC=4;AF=0.400;AN=10;BaseQRankSum=-1.849;ClippingRankSum=-2.404;DP=32;FS=0.000;MLEAC=4;MLEAF=0.400;MQ=59.23;MQ0=0;MQRankSum=0.185;QD=28.48;ReadPosRankSum=-1.294	GT:AD:GQ:PL	1/1:0,2:6:112,6,0	1/1:0,8:30:419,30,0	0/0:3,0:9:0,9,156	0/0:2,0:9:0,9,150	0/0:17,0:48:0,48,767	8	81238012	G	T	SNP		486.69	32								INTERGENIC
chr8	81238048	.	C	T	486.69	PASS	AC=4;AF=0.400;AN=10;BaseQRankSum=-1.531;ClippingRankSum=-1.931;DP=29;FS=0.000;MLEAC=4;MLEAF=0.400;MQ=59.16;MQ0=0;MQRankSum=0.000;QD=30.64;ReadPosRankSum=0.566	GT:AD:GQ:PL	1/1:0,1:6:112,6,0	1/1:0,7:30:419,30,0	0/0:3,0:9:0,9,156	0/0:3,0:9:0,9,150	0/0:15,0:48:0,48,767	8	81238048	C	T	SNP		486.69	29								INTERGENIC
chr8	81239728	.	C	G	861.81	PASS	AC=4;AF=0.400;AN=10;BaseQRankSum=-2.797;ClippingRankSum=0.000;DP=29;FS=0.000;MLEAC=4;MLEAF=0.400;MQ=57.91;MQ0=0;MQRankSum=-0.193;QD=31.10;ReadPosRankSum=-0.715	GT:AD:GQ:PL	1/1:0,7:36:567,36,0	1/1:0,4:21:343,21,0	0/0:7,0:18:0,18,156	0/0:7,0:21:0,21,175	0/0:4,0:21:0,21,165	8	81239728	C	G	SNP		861.81	29								INTERGENIC
chr8	81249397	.	T	A	438.6	PASS	AC=4;AF=0.400;AN=10;BaseQRankSum=-2.752;ClippingRankSum=-1.694;DP=25;FS=0.000;MLEAC=4;MLEAF=0.400;MQ=46.92;MQ0=0;MQRankSum=0.106;QD=36.58;ReadPosRankSum=-0.529	GT:AD:GQ:PL	1/1:0,2:6:115,6,0	1/1:0,7:21:369,21,0	0/0:6,0:21:0,21,310	0/0:5,0:15:0,15,396	0/0:4,0:27:0,27,329	8	81249397	T	A	SNP		438.6	25								INTERGENIC
chr8	81253563	.	C	T	309.05	PASS	AC=4;AF=0.400;AN=10;BaseQRankSum=-1.881;ClippingRankSum=0.876;DP=39;FS=0.000;MLEAC=4;MLEAF=0.400;MQ=47.41;MQ0=0;MQRankSum=0.729;QD=30.55;ReadPosRankSum=0.000	GT:AD:GQ:PL	1/1:0,7:24:217,24,0	1/1:0,8:15:140,15,0	0/0:4,0:21:0,21,553	0/0:6,0:30:0,30,599	0/0:3,0:30:0,30,347	8	81253563	C	T	SNP		309.05	39								INTERGENIC
chr8	81253766	.	C	G	746.72	PASS	AC=4;AF=0.400;AN=10;BaseQRankSum=-1.775;ClippingRankSum=2.023;DP=49;FS=2.187;MLEAC=4;MLEAF=0.400;MQ=51.77;MQ0=0;MQRankSum=-0.537;QD=28.72;ReadPosRankSum=1.362	GT:AD:GQ:PL	1/1:0,6:18:293,18,0	1/1:0,12:36:502,36,0	0/0:11,0:30:0,30,1258	0/0:6,0:30:0,30,1153	0/0:5,0:27:0,27,361	8	81253766	C	G	SNP		746.72	49								INTERGENIC
chr8	81253827	.	C	G	746.72	PASS	AC=4;AF=0.400;AN=10;BaseQRankSum=-0.067;ClippingRankSum=0.762;DP=38;FS=0.000;MLEAC=4;MLEAF=0.400;MQ=47.37;MQ0=0;MQRankSum=-1.179;QD=28.25;ReadPosRankSum=1.179	GT:AD:GQ:PL	1/1:0,3:18:293,18,0	1/1:0,8:36:502,36,0	0/0:6,0:30:0,30,1258	0/0:7,0:30:0,30,1153	0/0:4,0:27:0,27,361	8	81253827	C	G	SNP		746.72	38								INTERGENIC
chr8	81256327	.	C	T	254.51	PASS	AC=4;AF=0.400;AN=10;BaseQRankSum=-1.754;ClippingRankSum=-1.300;DP=16;FS=0.000;MLEAC=4;MLEAF=0.400;MQ=56.62;MQ0=0;MQRankSum=0.550;QD=31.77;ReadPosRankSum=-0.550	GT:AD:GQ:PL	1/1:0,5:24:217,24,0	1/1:0,5:9:81,9,0	0/0:2,0:12:0,12,316	0/0:3,0:12:0,12,292	0/0:1,0:3:0,3,48	8	81256327	C	T	SNP		254.51	16								INTERGENIC
chr8	81258614	.	T	A	332.99	PASS	AC=4;AF=0.400;AN=10;BaseQRankSum=-1.580;ClippingRankSum=-1.580;DP=20;FS=0.000;MLEAC=4;MLEAF=0.400;MQ=57.27;MQ0=0;MQRankSum=0.296;QD=29.89;ReadPosRankSum=-0.546	GT:AD:GQ:PL	1/1:0,2:6:104,6,0	1/1:0,6:18:273,18,0	0/0:5,0:12:0,12,224	0/0:4,0:12:0,12,208	0/0:2,0:9:0,9,74	8	81258614	T	A	SNP		332.99	20								INTERGENIC
chr8	81258647	.	T	C	332.99	PASS	AC=4;AF=0.400;AN=10;BaseQRankSum=-1.517;ClippingRankSum=-0.684;DP=17;FS=0.000;MLEAC=4;MLEAF=0.400;MQ=53.65;MQ0=0;MQRankSum=-0.322;QD=36.29;ReadPosRankSum=-1.920	GT:AD:GQ:PL	1/1:0,2:6:104,6,0	1/1:0,4:18:273,18,0	0/0:3,0:12:0,12,224	0/0:5,0:12:0,12,208	0/0:1,0:9:0,9,74	8	81258647	T	C	SNP		332.99	17								INTERGENIC
chr8	81258944	.	T	C	1135.29	PASS	AC=4;AF=0.400;AN=10;BaseQRankSum=-0.732;ClippingRankSum=0.537;DP=33;FS=2.632;MLEAC=4;MLEAF=0.400;MQ=58.90;MQ0=0;MQRankSum=-0.732;QD=30.24;ReadPosRankSum=1.415	GT:AD:GQ:PL	1/1:0,11:24:647,24,0	1/1:0,10:36:535,36,0	0/0:7,0:30:0,30,503	0/0:4,0:15:0,15,390	0/0:1,0:6:0,6,76	8	81258944	T	C	SNP		1135.29	33								INTERGENIC
chr8	81259017	.	T	C	1135.29	PASS	AC=4;AF=0.400;AN=10;BaseQRankSum=1.179;ClippingRankSum=1.179;DP=22;FS=0.000;MLEAC=4;MLEAF=0.400;MQ=57.39;MQ0=0;MQRankSum=0.762;QD=35.17;ReadPosRankSum=1.179	GT:AD:GQ:PL	1/1:0,4:24:647,24,0	1/1:0,6:36:535,36,0	0/0:5,0:30:0,30,503	0/0:6,0:15:0,15,390	0/0:1,0:6:0,6,76	8	81259017	T	C	SNP		1135.29	22								INTERGENIC
chr8	81259019	.	C	T	1135.29	PASS	AC=4;AF=0.400;AN=10;BaseQRankSum=1.067;ClippingRankSum=1.067;DP=22;FS=0.000;MLEAC=4;MLEAF=0.400;MQ=57.05;MQ0=0;MQRankSum=1.067;QD=32.15;ReadPosRankSum=1.067	GT:AD:GQ:PL	1/1:0,4:24:647,24,0	1/1:0,6:36:535,36,0	0/0:4,0:30:0,30,503	0/0:7,0:15:0,15,390	0/0:1,0:6:0,6,76	8	81259019	C	T	SNP		1135.29	22								INTERGENIC
chr8	81259424	.	A	C	259.53	PASS	AC=4;AF=0.400;AN=10;BaseQRankSum=-2.329;ClippingRankSum=1.799;DP=27;FS=13.424;MLEAC=5;MLEAF=0.500;MQ=57.77;MQ0=0;MQRankSum=1.164;QD=25.38;ReadPosRankSum=-1.799	GT:AD:GQ:PL	1/1:0,5:18:159,18,0	1/1:0,7:18:144,18,0	0/0:1,0:3:0,3,28	0/0:5,0:15:0,15,130	0/0:7,1:6:0,6,159	8	81259424	A	C	SNP		259.53	27								INTERGENIC
chr8	81259975	.	A	G	682.95	PASS	AC=4;AF=0.500;AN=8;BaseQRankSum=0.546;ClippingRankSum=-0.731;DP=32;FS=4.771;MLEAC=4;MLEAF=0.500;MQ=50.43;MQ0=0;MQRankSum=0.296;QD=25.20;ReadPosRankSum=0.546	GT:AD:GQ:PL	1/1:0,9:21:385,21,0	1/1:0,6:18:340,18,0	0/0:5,0:16:0,16,329	0/0:3,0:9:0,9,309	./.:.:.:.	8	81259975	A	G	SNP		682.95	32								INTERGENIC
chr8	81259976	.	T	A	682.95	PASS	AC=4;AF=0.500;AN=8;BaseQRankSum=0.546;ClippingRankSum=-0.731;DP=33;FS=4.771;MLEAC=4;MLEAF=0.500;MQ=49.84;MQ0=0;MQRankSum=0.546;QD=27.73;ReadPosRankSum=-0.895	GT:AD:GQ:PL	1/1:0,9:21:385,21,0	1/1:0,6:18:340,18,0	0/0:5,0:16:0,16,329	0/0:3,0:9:0,9,309	./.:.:.:.	8	81259976	T	A	SNP		682.95	33								INTERGENIC
chr8	81260163	.	T	C	299.98	PASS	AC=4;AF=0.400;AN=10;BaseQRankSum=-1.231;ClippingRankSum=1.231;DP=33;FS=0.000;MLEAC=4;MLEAF=0.400;MQ=45.44;MQ0=0;MQRankSum=0.358;QD=28.74;ReadPosRankSum=0.358	GT:AD:GQ:PL	1/1:0,8:21:189,21,0	1/1:0,7:18:156,18,0	0/0:4,0:12:0,12,112	0/0:7,0:21:0,21,182	0/0:1,0:3:0,3,26	8	81260163	T	C	SNP		299.98	33								INTERGENIC
chr8	81260473	.	A	T	296.69	PASS	AC=4;AF=0.500;AN=8;BaseQRankSum=-1.380;ClippingRankSum=1.380;DP=12;FS=0.000;MLEAC=4;MLEAF=0.500;MQ=57.28;MQ0=0;MQRankSum=1.380;QD=30.16;ReadPosRankSum=1.380	GT:AD:GQ:PL	1/1:0,3:12:224,12,0	1/1:0,2:6:112,6,0	0/0:3,0:12:0,12,191	0/0:3,0:9:0,9,179	./.:.:.:.	8	81260473	A	T	SNP		296.69	12								INTERGENIC
chr8	81260476	.	C	T	296.69	PASS	AC=4;AF=0.500;AN=8;BaseQRankSum=-0.922;ClippingRankSum=1.495;DP=12;FS=0.000;MLEAC=4;MLEAF=0.500;MQ=57.63;MQ0=0;MQRankSum=0.922;QD=26.92;ReadPosRankSum=0.922	GT:AD:GQ:PL	1/1:0,3:12:224,12,0	1/1:0,1:6:112,6,0	0/0:4,0:12:0,12,191	0/0:3,0:9:0,9,179	./.:.:.:.	8	81260476	C	T	SNP		296.69	12								INTERGENIC
chr8	81261632	.	C	T	478.59	PASS	AC=4;AF=0.400;AN=10;BaseQRankSum=-1.991;ClippingRankSum=1.670;DP=30;FS=3.332;MLEAC=4;MLEAF=0.400;MQ=53.44;MQ0=0;MQRankSum=1.256;QD=23.09;ReadPosRankSum=-1.991	GT:AD:GQ:PL	1/1:0,5:15:275,15,0	1/1:0,4:18:251,18,0	0/0:12,0:39:0,39,1699	0/0:4,0:15:0,15,750	0/0:5,0:15:0,15,547	8	81261632	C	T	SNP		478.59	30								INTERGENIC
chr8	81261639	.	G	A	478.59	PASS	AC=4;AF=0.400;AN=10;BaseQRankSum=-1.769;ClippingRankSum=1.246;DP=26;FS=7.068;MLEAC=4;MLEAF=0.400;MQ=52.16;MQ0=0;MQRankSum=1.034;QD=31.98;ReadPosRankSum=-0.278	GT:AD:GQ:PL	1/1:0,5:15:275,15,0	1/1:0,3:18:251,18,0	0/0:12,0:39:0,39,1699	0/0:2,0:15:0,15,750	0/0:4,0:15:0,15,547	8	81261639	G	A	SNP		478.59	26								INTERGENIC
chr8	81261754	.	C	T	662.01	PASS	AC=4;AF=0.400;AN=10;BaseQRankSum=-1.876;ClippingRankSum=0.048;DP=24;FS=2.158;MLEAC=4;MLEAF=0.400;MQ=56.51;MQ0=0;MQRankSum=-1.010;QD=35.10;ReadPosRankSum=1.107	GT:AD:GQ:PL	1/1:0,4:21:297,21,0	1/1:0,4:36:413,36,0	0/0:7,0:54:0,54,1187	0/0:9,0:54:0,54,872	0/0:.:12:0,12,148	8	81261754	C	T	SNP		662.01	24								INTERGENIC
chr8	81261768	.	C	T	662.01	PASS	AC=4;AF=0.400;AN=10;BaseQRankSum=-2.710;ClippingRankSum=0.489;DP=25;FS=5.021;MLEAC=4;MLEAF=0.400;MQ=56.71;MQ0=0;MQRankSum=-2.088;QD=26.50;ReadPosRankSum=-0.311	GT:AD:GQ:PL	1/1:0,4:21:297,21,0	1/1:0,4:36:413,36,0	0/0:8,0:54:0,54,1187	0/0:9,0:54:0,54,872	0/0:.:12:0,12,148	8	81261768	C	T	SNP		662.01	25								INTERGENIC
chr8	81261923	.	T	C	662.01	PASS	AC=4;AF=0.400;AN=10;BaseQRankSum=2.073;ClippingRankSum=1.283;DP=30;FS=0.000;MLEAC=4;MLEAF=0.400;MQ=56.73;MQ0=0;MQRankSum=0.099;QD=33.08;ReadPosRankSum=2.073	GT:AD:GQ:PL	1/1:0,5:21:297,21,0	1/1:0,9:36:413,36,0	0/0:6,0:54:0,54,1187	0/0:7,0:54:0,54,872	0/0:3,0:12:0,12,148	8	81261923	T	C	SNP		662.01	30								INTERGENIC
chr8	81262176	.	T	A	1258.26	PASS	AC=4;AF=0.400;AN=10;BaseQRankSum=-1.631;ClippingRankSum=-2.467;DP=37;FS=3.882;MLEAC=4;MLEAF=0.400;MQ=57.01;MQ0=0;MQRankSum=0.376;QD=29.19;ReadPosRankSum=-0.794	GT:AD:GQ:PL	1/1:0,14:54:817,54,0	1/1:0,9:39:487,39,0	0/0:1,0:27:0,27,470	0/0:10,0:18:0,18,581	0/0:1,0:3:0,3,26	8	81262176	T	A	SNP		1258.26	37								INTERGENIC
chr8	81262234	.	A	C	1258.26	PASS	AC=4;AF=0.400;AN=10;BaseQRankSum=-1.857;ClippingRankSum=-2.336;DP=34;FS=0.000;MLEAC=4;MLEAF=0.400;MQ=59.15;MQ0=0;MQRankSum=-1.977;QD=31.07;ReadPosRankSum=-2.336	GT:AD:GQ:PL	1/1:0,11:54:817,54,0	1/1:0,8:39:487,39,0	0/0:5,0:27:0,27,470	0/0:9,0:18:0,18,581	0/0:0,0:3:0,3,26	8	81262234	A	C	SNP		1258.26	34								INTERGENIC
chr8	81262481	.	C	T	480.28	PASS	AC=4;AF=0.500;AN=8;BaseQRankSum=-1.495;ClippingRankSum=-0.922;DP=24;FS=0.000;MLEAC=4;MLEAF=0.500;MQ=52.81;MQ0=0;MQRankSum=0.198;QD=29.27;ReadPosRankSum=-0.198	GT:AD:GQ:PL	1/1:0,4:21:303,21,0	1/1:0,3:12:220,12,0	0/0:5,0:18:0,18,456	0/0:8,0:18:0,18,438	./.:.:.:.	8	81262481	C	T	SNP		480.28	24								INTERGENIC
chr8	81262528	.	A	T	263.28	PASS	AC=4;AF=0.500;AN=8;BaseQRankSum=-1.271;ClippingRankSum=-1.271;DP=31;FS=0.000;MLEAC=4;MLEAF=0.500;MQ=52.57;MQ0=0;MQRankSum=0.000;QD=32.91;ReadPosRankSum=-1.733	GT:AD:GQ:PL	1/1:0,7:21:194,21,0	1/1:0,5:12:112,12,0	0/0:9,0:18:0,18,618	0/0:4,0:18:0,18,594	./.:.:.:.	8	81262528	A	T	SNP		263.28	31								INTERGENIC
chr8	81263374	.	G	A	172.63	PASS	AC=4;AF=0.400;AN=10;BaseQRankSum=0.572;ClippingRankSum=1.589;DP=23;FS=0.000;MLEAC=4;MLEAF=0.400;MQ=54.60;MQ0=0;MQRankSum=1.067;QD=25.63;ReadPosRankSum=-0.572	GT:AD:GQ:PL	1/1:0,6:18:162,18,0	1/1:0,3:6:56,6,0	0/0:5,0:36:0,36,588	0/0:3,0:18:0,18,584	0/0:3,0:21:0,21,215	8	81263374	G	A	SNP		172.63	23								INTERGENIC
chr8	81264377	.	C	T	150.95	PASS	AC=4;AF=0.400;AN=10;BaseQRankSum=-0.762;ClippingRankSum=1.666;DP=17;FS=0.000;MLEAC=4;MLEAF=0.400;MQ=57.83;MQ0=0;MQRankSum=-1.179;QD=29.59;ReadPosRankSum=1.666	GT:AD:GQ:PL	1/1:0,3:9:84,9,0	1/1:0,4:12:112,12,0	0/0:3,0:15:0,15,125	0/0:6,0:27:0,27,233	0/0:1,0:9:0,9,69	8	81264377	C	T	SNP		150.95	17								INTERGENIC
chr8	81272655	.	A	T	23.67	PASS	AC=2;AF=0.333;AN=6;BaseQRankSum=-0.736;ClippingRankSum=-0.736;DP=8;FS=0.000;MLEAC=1;MLEAF=0.167;MQ=41.78;MQ0=0;MQRankSum=-0.736;QD=23.67;ReadPosRankSum=0.736	GT:AD:GQ:PL	1/1:0,2:6:56,6,0	./.:.:.:.	0/0:3,0:9:0,9,81	0/0:3,0:9:0,9,78	./.:.:.:.	8	81272655	A	T	SNP		23.67	8		ENSECAG00000006433	Ensembl only	protein_coding	ENSECAT00000006379			DOWNSTREAM: 2384 bases
chr8	81274971	.	A	G	235.46	PASS	AC=4;AF=0.500;AN=8;BaseQRankSum=0.361;ClippingRankSum=0.000;DP=15;FS=4.771;MLEAC=3;MLEAF=0.375;MQ=41.44;MQ0=0;MQRankSum=-2.219;QD=29.72;ReadPosRankSum=0.361	GT:AD:GQ:PL	1/1:0,4:15:222,15,0	1/1:0,1:3:53,3,0	0/0:3,0:18:0,18,170	0/0:7,0:18:0,18,150	./.:.:.:.	8	81274971	A	G	SNP		235.46	15		ENSECAG00000006433	Ensembl only	protein_coding	ENSECAT00000006379			DOWNSTREAM: 68 bases
chr8	81279977	.	A	G	128.57	PASS	AC=4;AF=0.500;AN=8;BaseQRankSum=0.000;ClippingRankSum=-1.380;DP=13;FS=0.000;MLEAC=4;MLEAF=0.500;MQ=60.00;MQ0=0;MQRankSum=-0.720;QD=32.14;ReadPosRankSum=-0.720	GT:AD:GQ:PL	1/1:0,3:9:94,9,0	1/1:0,3:9:75,9,0	0/0:3,0:12:0,12,108	0/0:4,0:15:0,15,130	./.:.:.:.	8	81279977	A	G	SNP		128.57	13		ENSECAG00000006433	Ensembl only	protein_coding	ENSECAT00000006379			UPSTREAM: 4048 bases
chr8	81289043	.	A	G	189.76	PASS	AC=4;AF=0.400;AN=10;BaseQRankSum=-1.231;ClippingRankSum=0.358;DP=24;FS=0.000;MLEAC=4;MLEAF=0.400;MQ=58.11;MQ0=0;MQRankSum=1.231;QD=28.99;ReadPosRankSum=-1.231	GT:AD:GQ:PL	1/1:0,6:15:130,15,0	1/1:0,4:12:104,12,0	0/0:9,0:30:0,30,270	0/0:4,0:12:0,12,96	0/0:1,0:3:0,3,26	8	81289043	A	G	SNP		189.76	24								INTERGENIC
chr8	81290554	.	C	G	226.52	PASS	AC=4;AF=0.500;AN=8;BaseQRankSum=-1.231;ClippingRankSum=-1.231;DP=21;FS=0.000;MLEAC=4;MLEAF=0.500;MQ=59.60;MQ0=0;MQRankSum=0.358;QD=28.35;ReadPosRankSum=0.358	GT:AD:GQ:PL	1/1:0,4:12:107,12,0	1/1:0,6:18:162,18,0	0/0:6,0:18:0,18,162	0/0:5,0:15:0,15,125	./.:.:.:.	8	81290554	C	G	SNP		226.52	21								INTERGENIC
chr8	81291176	.	A	C	264.4	PASS	AC=4;AF=0.400;AN=10;BaseQRankSum=-1.231;ClippingRankSum=-0.358;DP=33;FS=0.000;MLEAC=4;MLEAF=0.400;MQ=57.14;MQ0=0;MQRankSum=0.358;QD=32.36;ReadPosRankSum=-1.231	GT:AD:GQ:PL	1/1:0,6:18:156,18,0	1/1:0,6:18:156,18,0	0/0:10,0:27:0,27,243	0/0:8,0:24:0,24,208	0/0:3,0:12:0,12,100	8	81291176	A	C	SNP		264.4	33								INTERGENIC
chr8	81292069	.	C	A	635.44	PASS	AC=4;AF=0.500;AN=8;BaseQRankSum=-1.371;ClippingRankSum=-0.775;DP=25;FS=1.707;MLEAC=4;MLEAF=0.500;MQ=42.93;MQ0=0;MQRankSum=-0.060;QD=29.82;ReadPosRankSum=0.661	GT:AD:GQ:PL	1/1:0,5:36:395,36,0	1/1:0,4:18:284,18,0	0/0:9,0:27:0,27,265	0/0:7,0:27:0,27,231	./.:.:.:.	8	81292069	C	A	SNP		635.44	25								INTERGENIC
chr8	81293785	.	G	C	200.57	PASS	AC=4;AF=0.500;AN=8;BaseQRankSum=-1.300;ClippingRankSum=-0.550;DP=22;FS=0.000;MLEAC=4;MLEAF=0.500;MQ=58.56;MQ0=0;MQRankSum=0.550;QD=29.55;ReadPosRankSum=1.754	GT:AD:GQ:PL	1/1:0,4:12:108,12,0	1/1:0,5:15:135,15,0	./.:.:.:.	0/0:8,0:24:0,24,165	0/0:5,0:15:0,15,115	8	81293785	G	C	SNP		200.57	22								INTERGENIC
chr8	81293877	.	T	C	199.09	PASS	AC=4;AF=0.400;AN=10;BaseQRankSum=-1.231;ClippingRankSum=0.358;DP=21;FS=0.000;MLEAC=4;MLEAF=0.400;MQ=57.97;MQ0=0;MQRankSum=0.358;QD=33.70;ReadPosRankSum=1.231	GT:AD:GQ:PL	1/1:0,2:6:54,6,0	1/1:0,7:21:189,21,0	0/0:5,0:15:0,15,140	0/0:5,0:15:0,15,130	0/0:2,0:6:0,6,50	8	81293877	T	C	SNP		199.09	21								INTERGENIC
chr8	81294805	.	C	A	232.29	PASS	AC=4;AF=0.500;AN=8;BaseQRankSum=-0.358;ClippingRankSum=-1.231;DP=22;FS=0.000;MLEAC=4;MLEAF=0.500;MQ=60.00;MQ0=0;MQRankSum=-1.231;QD=31.65;ReadPosRankSum=-0.358	GT:AD:GQ:PL	1/1:0,2:12:113,12,0	1/1:0,8:18:162,18,0	0/0:6,0:18:0,18,156	0/0:6,0:21:0,21,175	./.:.:.:.	8	81294805	C	A	SNP		232.29	22								INTERGENIC
chr8	81295410	.	C	T	659.82	PASS	AC=4;AF=0.400;AN=10;BaseQRankSum=-1.231;ClippingRankSum=0.358;DP=28;FS=0.000;MLEAC=4;MLEAF=0.400;MQ=56.16;MQ0=0;MQRankSum=0.358;QD=29.61;ReadPosRankSum=0.358	GT:AD:GQ:PL	1/1:0,7:24:440,24,0	1/1:0,5:15:265,15,0	0/0:5,0:15:0,15,260	0/0:10,0:27:0,27,405	0/0:1,0:3:0,3,28	8	81295410	C	T	SNP		659.82	28								INTERGENIC
chr8	81295415	.	G	C	659.82	PASS	AC=4;AF=0.400;AN=10;BaseQRankSum=-1.231;ClippingRankSum=0.358;DP=27;FS=0.000;MLEAC=4;MLEAF=0.400;MQ=56.16;MQ0=0;MQRankSum=0.358;QD=27.13;ReadPosRankSum=-0.358	GT:AD:GQ:PL	1/1:0,8:24:440,24,0	1/1:0,4:15:265,15,0	0/0:5,0:15:0,15,260	0/0:9,0:27:0,27,405	0/0:1,0:3:0,3,28	8	81295415	G	C	SNP		659.82	27								INTERGENIC
chr8	81295669	.	C	G	251.76	PASS	AC=4;AF=0.400;AN=10;BaseQRankSum=-0.107;ClippingRankSum=2.041;DP=32;FS=0.000;MLEAC=4;MLEAF=0.400;MQ=54.82;MQ0=0;MQRankSum=-0.967;QD=28.24;ReadPosRankSum=0.967	GT:AD:GQ:PL	1/1:0,5:15:135,15,0	1/1:0,6:18:162,18,0	0/0:9,0:27:0,27,242	0/0:8,0:24:0,24,203	0/0:1,0:3:0,3,24	8	81295669	C	G	SNP		251.76	32								INTERGENIC
chr8	81295898	.	G	T	209.81	PASS	AC=4;AF=0.400;AN=10;BaseQRankSum=-0.550;ClippingRankSum=0.550;DP=31;FS=4.771;MLEAC=4;MLEAF=0.400;MQ=53.44;MQ0=0;MQRankSum=0.550;QD=30.80;ReadPosRankSum=0.000	GT:AD:GQ:PL	1/1:0,2:6:57,6,0	1/1:0,11:21:196,21,0	0/0:4,0:18:0,18,187	0/0:11,0:24:0,24,200	0/0:1,0:3:0,3,24	8	81295898	G	T	SNP		209.81	31								INTERGENIC
chr8	81297777	.	T	C	427.83	PASS	AC=4;AF=0.400;AN=10;BaseQRankSum=-1.377;ClippingRankSum=-0.715;DP=27;FS=0.000;MLEAC=4;MLEAF=0.400;MQ=56.43;MQ0=0;MQRankSum=0.715;QD=33.55;ReadPosRankSum=1.708	GT:AD:GQ:PL	1/1:0,11:39:343,39,0	1/1:0,5:15:130,15,0	0/0:6,0:21:0,21,371	0/0:3,0:15:0,15,260	0/0:1,0:3:0,3,22	8	81297777	T	C	SNP		427.83	27								INTERGENIC
chr8	81298085	.	T	C	247.62	PASS	AC=4;AF=0.400;AN=10;BaseQRankSum=0.740;ClippingRankSum=0.555;DP=23;FS=4.771;MLEAC=4;MLEAF=0.400;MQ=57.14;MQ0=0;MQRankSum=-1.109;QD=31.59;ReadPosRankSum=0.925	GT:AD:GQ:PL	1/1:0,5:21:214,21,0	1/1:0,1:9:78,9,0	0/0:7,0:60:0,60,1014	0/0:7,0:27:0,27,468	0/0:1,0:3:0,3,26	8	81298085	T	C	SNP		247.62	23								INTERGENIC
chr8	81298146	.	T	G	441.53	PASS	AC=4;AF=0.500;AN=8;BaseQRankSum=1.565;ClippingRankSum=1.416;DP=33;FS=0.000;MLEAC=4;MLEAF=0.500;MQ=56.71;MQ0=0;MQRankSum=-0.522;QD=30.54;ReadPosRankSum=1.118	GT:AD:GQ:PL	1/1:0,6:21:322,21,0	1/1:0,3:9:162,9,0	0/0:14,0:57:0,57,822	0/0:7,0:27:0,27,234	./.:.:.:.	8	81298146	T	G	SNP		441.53	33								INTERGENIC
chr8	81298460	.	G	T	367.37	PASS	AC=4;AF=0.400;AN=10;BaseQRankSum=-1.839;ClippingRankSum=0.197;DP=25;FS=7.025;MLEAC=4;MLEAF=0.400;MQ=59.06;MQ0=0;MQRankSum=1.248;QD=33.40;ReadPosRankSum=1.248	GT:AD:GQ:PL	1/1:0,5:24:244,24,0	1/1:0,6:18:169,18,0	0/0:6,0:30:0,30,476	0/0:7,0:39:0,39,552	0/0:0,0:3:0,3,25	8	81298460	G	T	SNP		367.37	25								INTERGENIC
chr8	81301596	.	T	C	431.53	PASS	AC=4;AF=0.500;AN=8;BaseQRankSum=0.296;ClippingRankSum=2.073;DP=35;FS=0.000;MLEAC=4;MLEAF=0.500;MQ=57.47;MQ0=0;MQRankSum=0.099;QD=29.31;ReadPosRankSum=-0.493	GT:AD:GQ:PL	1/1:0,12:33:286,33,0	1/1:0,7:21:189,21,0	0/0:8,0:24:0,24,216	0/0:6,0:18:0,18,156	./.:.:.:.	8	81301596	T	C	SNP		431.53	35								INTERGENIC
chr8	81301731	.	G	T	925.03	PASS	AC=4;AF=0.400;AN=10;BaseQRankSum=1.067;ClippingRankSum=1.067;DP=25;FS=0.000;MLEAC=4;MLEAF=0.400;MQ=57.90;MQ0=0;MQRankSum=1.589;QD=28.35;ReadPosRankSum=0.572	GT:AD:GQ:PL	1/1:0,7:18:486,18,0	1/1:0,9:18:486,18,0	0/0:5,0:21:0,21,432	0/0:2,0:15:0,15,308	0/0:1,0:9:0,9,72	8	81301731	G	T	SNP		925.03	25								INTERGENIC
chr8	81301814	.	C	G	925.03	PASS	AC=4;AF=0.400;AN=10;BaseQRankSum=0.358;ClippingRankSum=0.358;DP=28;FS=0.000;MLEAC=4;MLEAF=0.400;MQ=55.21;MQ0=0;MQRankSum=1.231;QD=28.50;ReadPosRankSum=0.358	GT:AD:GQ:PL	1/1:0,7:18:486,18,0	1/1:0,8:18:486,18,0	0/0:6,0:21:0,21,432	0/0:6,0:15:0,15,308	0/0:1,0:9:0,9,72	8	81301814	C	G	SNP		925.03	28								INTERGENIC
chr8	81301890	.	C	T	925.03	PASS	AC=4;AF=0.400;AN=10;BaseQRankSum=0.358;ClippingRankSum=0.358;DP=16;FS=0.000;MLEAC=4;MLEAF=0.400;MQ=60.00;MQ0=0;MQRankSum=-1.231;QD=31.59;ReadPosRankSum=-1.231	GT:AD:GQ:PL	1/1:0,4:18:486,18,0	1/1:0,4:18:486,18,0	0/0:4,0:21:0,21,432	0/0:3,0:15:0,15,308	0/0:1,0:9:0,9,72	8	81301890	C	T	SNP		925.03	16								INTERGENIC
chr8	81301989	.	T	C	138.65	PASS	AC=4;AF=0.400;AN=10;BaseQRankSum=-0.358;ClippingRankSum=0.358;DP=19;FS=0.000;MLEAC=4;MLEAF=0.400;MQ=55.21;MQ0=0;MQRankSum=0.358;QD=28.96;ReadPosRankSum=0.358	GT:AD:GQ:PL	1/1:0,3:9:72,9,0	1/1:0,5:15:110,15,0	0/0:6,0:15:0,15,135	0/0:4,0:12:0,12,96	0/0:1,0:3:0,3,25	8	81301989	T	C	SNP		138.65	19								INTERGENIC
chr8	81302196	.	G	C	270.37	PASS	AC=4;AF=0.500;AN=8;BaseQRankSum=-1.026;ClippingRankSum=0.000;DP=25;FS=0.000;MLEAC=4;MLEAF=0.500;MQ=60.00;MQ0=0;MQRankSum=1.026;QD=30.05;ReadPosRankSum=1.026	GT:AD:GQ:PL	1/1:0,4:12:88,12,0	1/1:0,9:27:225,27,0	0/0:6,0:18:0,18,162	0/0:6,0:15:0,15,130	./.:.:.:.	8	81302196	G	C	SNP		270.37	25								INTERGENIC
chr8	81303637	.	A	G	140.65	PASS	AC=4;AF=0.400;AN=10;BaseQRankSum=0.000;ClippingRankSum=1.733;DP=19;FS=0.000;MLEAC=4;MLEAF=0.400;MQ=59.80;MQ0=0;MQRankSum=0.000;QD=25.60;ReadPosRankSum=1.271	GT:AD:GQ:PL	1/1:0,6:15:130,15,0	1/1:0,2:6:54,6,0	0/0:4,0:12:0,12,110	0/0:5,0:15:0,15,131	0/0:2,0:6:0,6,47	8	81303637	A	G	SNP		140.65	19								INTERGENIC
chr8	81312076	.	T	C	222.22	PASS	AC=4;AF=0.400;AN=10;BaseQRankSum=-1.920;ClippingRankSum=0.322;DP=22;FS=0.000;MLEAC=4;MLEAF=0.400;MQ=55.19;MQ0=0;MQRankSum=0.684;QD=31.79;ReadPosRankSum=-1.221	GT:AD:GQ:PL	1/1:0,4:15:132,15,0	1/1:0,5:15:135,15,0	0/0:5,0:15:0,15,135	0/0:6,0:21:0,21,182	0/0:1,0:3:0,3,27	8	81312076	T	C	SNP		222.22	22								INTERGENIC
chr8	81394164	.	C	G	167.79	PASS	AC=4;AF=0.400;AN=10;BaseQRankSum=0.589;ClippingRankSum=1.532;DP=23;FS=0.000;MLEAC=4;MLEAF=0.400;MQ=60.00;MQ0=0;MQRankSum=0.825;QD=24.16;ReadPosRankSum=-1.061	GT:AD:GQ:PL	1/1:0,4:12:104,12,0	1/1:0,5:12:108,12,0	0/0:7,0:21:0,21,187	0/0:6,0:21:0,21,168	0/0:1,0:3:0,3,24	8	81394164	C	G	SNP		167.79	23								INTERGENIC
chr8	81400163	.	T	C	248.21	PASS	AC=4;AF=0.500;AN=8;BaseQRankSum=-1.026;ClippingRankSum=1.026;DP=20;FS=0.000;MLEAC=4;MLEAF=0.500;MQ=60.00;MQ0=0;MQRankSum=0.000;QD=29.34;ReadPosRankSum=1.026	GT:AD:GQ:PL	1/1:0,6:21:182,21,0	1/1:0,5:12:108,12,0	0/0:5,0:12:0,12,200	0/0:4,0:12:0,12,176	./.:.:.:.	8	81400163	T	C	SNP		248.21	20								INTERGENIC
chr8	81418699	.	A	G	477.1	PASS	AC=4;AF=0.500;AN=8;BaseQRankSum=-0.340;ClippingRankSum=-1.359;DP=28;FS=6.021;MLEAC=4;MLEAF=0.500;MQ=52.92;MQ0=0;MQRankSum=0.566;QD=29.69;ReadPosRankSum=1.586	GT:AD:GQ:PL	1/1:0,4:12:218,12,0	1/1:0,7:21:301,21,0	0/0:8,0:30:0,30,485	0/0:2,0:9:0,9,150	./.:.:.:.	8	81418699	A	G	SNP		477.1	28								INTERGENIC
chr8	81418733	.	G	A	641.75	PASS	AC=4;AF=0.500;AN=8;BaseQRankSum=0.634;ClippingRankSum=-1.426;DP=25;FS=0.000;MLEAC=4;MLEAF=0.500;MQ=55.52;MQ0=0;MQRankSum=0.555;QD=34.26;ReadPosRankSum=-0.951	GT:AD:GQ:PL	1/1:0,5:15:243,15,0	1/1:0,8:27:441,27,0	0/0:6,0:30:0,30,456	0/0:2,0:9:0,9,72	./.:.:.:.	8	81418733	G	A	SNP		641.75	25								INTERGENIC
chr8	81467956	.	T	A	206.25	PASS	AC=4;AF=0.400;AN=10;BaseQRankSum=-3.308;ClippingRankSum=1.898;DP=35;FS=6.640;MLEAC=4;MLEAF=0.400;MQ=49.88;MQ0=0;MQRankSum=1.681;QD=34.38;ReadPosRankSum=-1.573	GT:AD:GQ:PL	1/1:0,5:15:140,15,0	1/1:0,4:12:112,12,0	0/0:8,0:24:0,24,224	0/0:2,0:6:0,6,53	0/0:12,0:36:0,36,299	8	81467956	T	A	SNP		206.25	35								INTERGENIC
chr8	81494472	.	C	T	94.44	PASS	AC=4;AF=0.400;AN=10;BaseQRankSum=-1.380;ClippingRankSum=0.720;DP=20;FS=4.771;MLEAC=3;MLEAF=0.300;MQ=51.77;MQ0=0;MQRankSum=1.380;QD=35.28;ReadPosRankSum=-0.720	GT:AD:GQ:PL	1/1:0,1:3:28,3,0	1/1:0,4:12:108,12,0	0/0:7,0:18:0,18,156	0/0:6,0:15:0,15,120	0/0:2,0:6:0,6,47	8	81494472	C	T	SNP		94.44	20								INTERGENIC
chr8	81496172	.	A	G	144.34	PASS	AC=4;AF=0.400;AN=10;BaseQRankSum=-1.368;ClippingRankSum=-0.421;DP=22;FS=0.000;MLEAC=4;MLEAF=0.400;MQ=53.65;MQ0=0;MQRankSum=0.421;QD=28.33;ReadPosRankSum=-0.922	GT:AD:GQ:PL	1/1:0,3:9:81,9,0	1/1:0,3:9:107,9,0	0/0:6,0:21:0,21,197	0/0:6,0:15:0,15,135	0/0:2,0:6:0,6,54	8	81496172	A	G	SNP		144.34	22								INTERGENIC
chr8	81512151	.	C	G	138.67	PASS	AC=4;AF=0.400;AN=10;BaseQRankSum=-1.026;ClippingRankSum=-1.026;DP=16;FS=0.000;MLEAC=4;MLEAF=0.400;MQ=60.00;MQ0=0;MQRankSum=-1.026;QD=30.03;ReadPosRankSum=-1.026	GT:AD:GQ:PL	1/1:0,3:12:102,12,0	1/1:0,3:9:81,9,0	0/0:6,0:15:0,15,135	0/0:4,0:18:0,18,150	0/0:.:6:0,6,75	8	81512151	C	G	SNP		138.67	16								INTERGENIC
chr8	81514336	.	A	T	146.21	PASS	AC=4;AF=0.400;AN=10;BaseQRankSum=-0.514;ClippingRankSum=1.999;DP=41;FS=0.000;MLEAC=4;MLEAF=0.400;MQ=50.82;MQ0=0;MQRankSum=1.428;QD=30.38;ReadPosRankSum=1.999	GT:AD:GQ:PL	1/1:0,2:6:56,6,0	1/1:0,5:15:135,15,0	0/0:6,0:18:0,18,269	0/0:4,0:12:0,12,200	0/0:13,0:39:0,39,436	8	81514336	A	T	SNP		146.21	41								INTERGENIC
chr8	81514458	.	T	A	98.69	PASS	AC=4;AF=0.400;AN=10;BaseQRankSum=-1.589;ClippingRankSum=1.067;DP=27;FS=0.000;MLEAC=3;MLEAF=0.300;MQ=47.43;MQ0=0;MQRankSum=-0.572;QD=30.05;ReadPosRankSum=-0.572	GT:AD:GQ:PL	1/1:0,1:3:29,3,0	1/1:0,5:12:112,12,0	0/0:7,0:21:0,21,189	0/0:4,0:12:0,12,104	0/0:4,0:12:0,12,106	8	81514458	T	A	SNP		98.69	27								INTERGENIC
chr8	81514958	.	T	C	152.46	PASS	AC=2;AF=0.250;AN=8;BaseQRankSum=-0.158;ClippingRankSum=1.423;DP=30;FS=0.000;MLEAC=2;MLEAF=0.250;MQ=52.15;MQ0=0;MQRankSum=0.791;QD=31.58;ReadPosRankSum=-0.474	GT:AD:GQ:PL	./.:.:.:.	1/1:0,7:24:192,24,0	0/0:6,0:21:0,21,361	0/0:7,0:21:0,21,539	0/0:5,0:18:0,18,353	8	81514958	T	C	SNP		152.46	30								INTERGENIC
chr8	81515173	.	G	A	394.03	PASS	AC=4;AF=0.400;AN=10;BaseQRankSum=-1.147;ClippingRankSum=-1.809;DP=35;FS=1.937;MLEAC=3;MLEAF=0.300;MQ=54.60;MQ0=0;MQRankSum=0.790;QD=33.06;ReadPosRankSum=-0.076	GT:AD:GQ:PL	1/1:0,0:3:27,3,0	1/1:0,7:30:411,30,0	0/0:4,0:18:0,18,187	0/0:4,0:21:0,21,197	0/0:14,0:57:0,57,704	8	81515173	G	A	SNP		394.03	35								INTERGENIC
chr8	81518572	.	C	T	304.56	PASS	AC=4;AF=0.400;AN=10;BaseQRankSum=-1.380;ClippingRankSum=0.720;DP=30;FS=0.000;MLEAC=4;MLEAF=0.400;MQ=49.93;MQ0=0;MQRankSum=0.720;QD=25.22;ReadPosRankSum=0.000	GT:AD:GQ:PL	1/1:0,6:21:189,21,0	1/1:0,7:18:162,18,0	0/0:9,0:27:0,27,216	0/0:5,0:15:0,15,120	0/0:2,0:6:0,6,97	8	81518572	C	T	SNP		304.56	30								INTERGENIC
chr8	81532604	.	A	C	197.73	PASS	AC=4;AF=0.400;AN=10;BaseQRankSum=-0.550;ClippingRankSum=-0.937;DP=19;FS=0.000;MLEAC=4;MLEAF=0.400;MQ=57.38;MQ0=0;MQRankSum=0.550;QD=30.53;ReadPosRankSum=0.000	GT:AD:GQ:PL	1/1:0,3:12:108,12,0	1/1:0,6:15:135,15,0	0/0:5,0:21:0,21,274	0/0:4,0:12:0,12,100	0/0:1,0:6:0,6,52	8	81532604	A	C	SNP		197.73	19								INTERGENIC
chr8	81534926	.	C	A	364.85	PASS	AC=4;AF=0.500;AN=8;BaseQRankSum=-1.231;ClippingRankSum=-0.358;DP=18;FS=0.000;MLEAC=4;MLEAF=0.500;MQ=60.00;MQ0=0;MQRankSum=-0.358;QD=34.67;ReadPosRankSum=0.358	GT:AD:GQ:PL	1/1:0,2:15:191,15,0	1/1:0,5:12:216,12,0	0/0:7,0:15:0,15,135	0/0:4,0:15:0,15,130	./.:.:.:.	8	81534926	C	A	SNP		364.85	18								INTERGENIC
chr8	81542126	.	T	C	72.18	PASS	AC=2;AF=0.333;AN=6;BaseQRankSum=-0.720;ClippingRankSum=0.000;DP=8;FS=0.000;MLEAC=2;MLEAF=0.333;MQ=60.00;MQ0=0;MQRankSum=-1.380;QD=32.79;ReadPosRankSum=0.000	GT:AD:GQ:PL	./.:.:.:.	1/1:0,2:12:107,12,0	0/0:3,0:12:0,12,112	0/0:3,0:9:0,9,78	./.:.:.:.	8	81542126	T	C	SNP		72.18	8								INTERGENIC
chr8	81542294	.	T	G	347.23	PASS	AC=4;AF=0.500;AN=8;BaseQRankSum=0.000;ClippingRankSum=0.000;DP=9;FS=0.000;MLEAC=4;MLEAF=0.500;MQ=60.00;MQ0=0;MQRankSum=1.026;QD=33.46;ReadPosRankSum=1.026	GT:AD:GQ:PL	1/1:0,3:12:220,12,0	1/1:0,3:9:165,9,0	0/0:2,0:6:0,6,110	0/0:1,0:6:0,6,104	./.:.:.:.	8	81542294	T	G	SNP		347.23	9								INTERGENIC
chr8	81542307	.	C	A	347.23	PASS	AC=4;AF=0.500;AN=8;BaseQRankSum=0.000;ClippingRankSum=0.000;DP=12;FS=0.000;MLEAC=4;MLEAF=0.500;MQ=60.00;MQ0=0;MQRankSum=0.000;QD=29.44;ReadPosRankSum=1.026	GT:AD:GQ:PL	1/1:0,5:12:220,12,0	1/1:0,2:9:165,9,0	0/0:2,0:6:0,6,110	0/0:3,0:6:0,6,104	./.:.:.:.	8	81542307	C	A	SNP		347.23	12								INTERGENIC
chr8	81543583	.	A	G	699.8	PASS	AC=4;AF=0.400;AN=10;BaseQRankSum=-0.553;ClippingRankSum=-0.553;DP=31;FS=0.000;MLEAC=4;MLEAF=0.400;MQ=58.63;MQ0=0;MQRankSum=0.050;QD=26.67;ReadPosRankSum=0.754	GT:AD:GQ:PL	1/1:0,5:27:339,27,0	1/1:0,7:24:408,24,0	0/0:10,0:36:0,36,497	0/0:6,0:15:0,15,260	0/0:3,0:8:0,8,76	8	81543583	A	G	SNP		699.8	31								INTERGENIC
chr8	81543645	.	G	T	699.8	PASS	AC=4;AF=0.400;AN=10;BaseQRankSum=-1.300;ClippingRankSum=-0.550;DP=31;FS=0.000;MLEAC=4;MLEAF=0.400;MQ=57.50;MQ0=0;MQRankSum=-0.550;QD=27.67;ReadPosRankSum=-0.550	GT:AD:GQ:PL	1/1:0,6:27:339,27,0	1/1:0,12:24:408,24,0	0/0:7,0:36:0,36,497	0/0:4,0:15:0,15,260	0/0:1,0:8:0,8,76	8	81543645	G	T	SNP		699.8	31								INTERGENIC
chr8	81545431	.	G	A	286.85	PASS	AC=4;AF=0.500;AN=8;BaseQRankSum=-1.495;ClippingRankSum=-1.495;DP=21;FS=0.000;MLEAC=4;MLEAF=0.500;MQ=57.63;MQ0=0;MQRankSum=-1.495;QD=34.95;ReadPosRankSum=-0.922	GT:AD:GQ:PL	1/1:0,8:24:217,24,0	1/1:0,4:12:112,12,0	0/0:5,0:15:0,15,130	0/0:3,0:12:0,12,104	./.:.:.:.	8	81545431	G	A	SNP		286.85	21								INTERGENIC
chr8	81547934	.	A	C	143.07	PASS	AC=4;AF=0.400;AN=10;BaseQRankSum=-1.589;ClippingRankSum=1.067;DP=28;FS=0.000;MLEAC=4;MLEAF=0.400;MQ=57.05;MQ0=0;MQRankSum=0.572;QD=27.83;ReadPosRankSum=1.067	GT:AD:GQ:PL	1/1:0,2:6:52,6,0	1/1:0,6:15:135,15,0	0/0:10,0:30:0,30,280	0/0:8,0:24:0,24,210	0/0:2,0:6:0,6,50	8	81547934	A	C	SNP		143.07	28								INTERGENIC
chr8	81550759	.	T	A	716.61	PASS	AC=4;AF=0.400;AN=10;BaseQRankSum=-0.684;ClippingRankSum=0.322;DP=23;FS=0.000;MLEAC=4;MLEAF=0.400;MQ=49.46;MQ0=0;MQRankSum=0.322;QD=31.52;ReadPosRankSum=-0.684	GT:AD:GQ:PL	1/1:0,5:33:343,33,0	1/1:0,5:33:422,33,0	0/0:3,0:30:0,30,331	0/0:3,0:27:0,27,268	0/0:1,0:18:0,18,179	8	81550759	T	A	SNP		716.61	23								INTERGENIC
chr8	81553053	.	A	T	196.48	PASS	AC=4;AF=0.400;AN=10;BaseQRankSum=-1.067;ClippingRankSum=1.067;DP=25;FS=0.000;MLEAC=4;MLEAF=0.400;MQ=58.84;MQ0=0;MQRankSum=-1.067;QD=33.01;ReadPosRankSum=1.067	GT:AD:GQ:PL	1/1:0,5:15:135,15,0	1/1:0,4:12:108,12,0	0/0:8,0:21:0,21,189	0/0:4,0:12:0,12,131	0/0:4,0:15:0,15,125	8	81553053	A	T	SNP		196.48	25								INTERGENIC
chr8	81559377	.	G	A	206.79	PASS	AC=4;AF=0.400;AN=10;BaseQRankSum=-1.231;ClippingRankSum=0.358;DP=19;FS=0.000;MLEAC=4;MLEAF=0.400;MQ=58.49;MQ0=0;MQRankSum=0.358;QD=29.68;ReadPosRankSum=1.231	GT:AD:GQ:PL	1/1:0,4:15:140,15,0	1/1:0,3:12:112,12,0	0/0:4,0:12:0,12,108	0/0:6,0:18:0,18,150	0/0:2,0:6:0,6,46	8	81559377	G	A	SNP		206.79	19								INTERGENIC
chr8	81562458	.	C	T	476.98	PASS	AC=4;AF=0.400;AN=10;BaseQRankSum=-1.437;ClippingRankSum=-0.761;DP=57;FS=0.000;MLEAC=4;MLEAF=0.400;MQ=53.88;MQ0=0;MQRankSum=-0.930;QD=27.57;ReadPosRankSum=1.268	GT:AD:GQ:PL	1/1:0,2:24:357,24,0	1/1:0,8:18:168,18,0	0/0:4,0:30:0,30,319	0/0:4,0:15:0,15,255	0/0:37,0:96:0,96,1469	8	81562458	C	T	SNP		476.98	57								INTERGENIC
chr8	81568460	.	C	T	284.86	PASS	AC=4;AF=0.400;AN=10;BaseQRankSum=0.085;ClippingRankSum=1.953;DP=32;FS=0.000;MLEAC=4;MLEAF=0.400;MQ=57.34;MQ0=0;MQRankSum=0.425;QD=23.71;ReadPosRankSum=2.123	GT:AD:GQ:PL	1/1:0,4:12:108,12,0	1/1:0,11:24:224,24,0	0/0:8,0:33:0,33,532	0/0:4,0:12:0,12,204	0/0:4,0:21:0,21,262	8	81568460	C	T	SNP		284.86	32								INTERGENIC
chr8	81568664	.	G	C	322.02	PASS	AC=4;AF=0.400;AN=10;BaseQRankSum=-0.550;ClippingRankSum=1.300;DP=22;FS=0.000;MLEAC=4;MLEAF=0.400;MQ=57.57;MQ0=0;MQRankSum=0.937;QD=31.01;ReadPosRankSum=-0.550	GT:AD:GQ:PL	1/1:0,3:12:108,12,0	1/1:0,11:30:260,30,0	0/0:2,0:9:0,9,103	0/0:4,0:12:0,12,192	0/0:2,0:12:0,12,89	8	81568664	G	C	SNP		322.02	22								INTERGENIC
chr8	81569424	.	T	G	255.07	PASS	AC=4;AF=0.500;AN=8;BaseQRankSum=0.720;ClippingRankSum=0.720;DP=19;FS=0.000;MLEAC=4;MLEAF=0.500;MQ=60.00;MQ0=0;MQRankSum=0.720;QD=30.93;ReadPosRankSum=0.000	GT:AD:GQ:PL	1/1:0,7:18:162,18,0	1/1:0,3:15:135,15,0	0/0:3,0:9:0,9,87	0/0:6,0:18:0,18,156	./.:.:.:.	8	81569424	T	G	SNP		255.07	19								INTERGENIC
chr8	81569868	.	T	C	335.22	PASS	AC=4;AF=0.400;AN=10;BaseQRankSum=0.000;ClippingRankSum=1.067;DP=28;FS=0.000;MLEAC=4;MLEAF=0.400;MQ=58.95;MQ0=0;MQRankSum=-0.572;QD=27.46;ReadPosRankSum=1.067	GT:AD:GQ:PL	1/1:0,4:27:227,27,0	1/1:0,4:18:156,18,0	0/0:4,0:21:0,21,192	0/0:6,0:12:0,12,304	0/0:10,0:30:0,30,644	8	81569868	T	C	SNP		335.22	28								INTERGENIC
chr8	81570361	.	A	C	184.47	PASS	AC=4;AF=0.400;AN=10;BaseQRankSum=0.369;ClippingRankSum=0.053;DP=27;FS=2.688;MLEAC=4;MLEAF=0.400;MQ=52.10;MQ0=0;MQRankSum=1.107;QD=31.65;ReadPosRankSum=1.107	GT:AD:GQ:PL	1/1:0,6:21:178,21,0	1/1:0,3:6:52,6,0	0/0:6,0:24:0,24,253	0/0:1,0:18:0,18,476	0/0:5,0:30:0,30,294	8	81570361	A	C	SNP		184.47	27								INTERGENIC
chr8	81580870	.	T	A	190.37	PASS	AC=4;AF=0.400;AN=10;BaseQRankSum=-1.231;ClippingRankSum=-1.231;DP=60;FS=0.000;MLEAC=4;MLEAF=0.400;MQ=57.81;MQ0=0;MQRankSum=0.358;QD=32.68;ReadPosRankSum=0.358	GT:AD:GQ:PL	1/1:0,2:9:81,9,0	1/1:0,6:18:156,18,0	0/0:8,0:24:0,24,216	0/0:9,0:24:0,24,200	0/0:35,0:99:0,102,815	8	81580870	T	A	SNP		190.37	60								INTERGENIC
chr8	81602401	.	C	T	234.19	PASS	AC=4;AF=0.400;AN=10;BaseQRankSum=-1.179;ClippingRankSum=1.179;DP=20;FS=0.000;MLEAC=4;MLEAF=0.400;MQ=58.36;MQ0=0;MQRankSum=1.179;QD=32.30;ReadPosRankSum=-0.762	GT:AD:GQ:PL	1/1:0,5:15:140,15,0	1/1:0,5:15:140,15,0	0/0:4,0:15:0,15,135	0/0:5,0:18:0,18,153	0/0:1,0:6:0,6,50	8	81602401	C	T	SNP		234.19	20								INTERGENIC
chr8	81677639	.	A	C	152.3	PASS	AC=4;AF=0.400;AN=10;BaseQRankSum=-0.358;ClippingRankSum=-0.358;DP=27;FS=0.000;MLEAC=4;MLEAF=0.400;MQ=54.88;MQ0=0;MQRankSum=0.358;QD=31.09;ReadPosRankSum=1.231	GT:AD:GQ:PL	1/1:0,3:12:88,12,0	1/1:0,6:15:110,15,0	0/0:7,0:21:0,21,378	0/0:8,0:27:0,27,468	0/0:2,0:6:0,6,96	8	81677639	A	C	SNP		152.3	27								INTERGENIC
chr8	81680777	.	A	C	420.54	PASS	AC=4;AF=0.400;AN=10;BaseQRankSum=-1.537;ClippingRankSum=-0.406;DP=29;FS=0.000;MLEAC=4;MLEAF=0.400;MQ=57.28;MQ0=0;MQRankSum=0.988;QD=33.36;ReadPosRankSum=0.406	GT:AD:GQ:PL	1/1:0,2:9:117,9,0	1/1:0,7:21:350,21,0	0/0:6,0:21:0,21,189	0/0:6,0:15:0,15,130	0/0:7,0:18:0,18,144	8	81680777	A	C	SNP		420.54	29								INTERGENIC
chr8	81742847	.	A	T	205.4	PASS	AC=4;AF=0.400;AN=10;BaseQRankSum=-2.219;ClippingRankSum=-2.404;DP=33;FS=0.000;MLEAC=4;MLEAF=0.400;MQ=58.90;MQ0=0;MQRankSum=0.000;QD=22.82;ReadPosRankSum=-0.555	GT:AD:GQ:PL	1/1:0,6:18:168,18,0	1/1:0,3:9:84,9,0	0/0:7,0:24:0,24,224	0/0:9,0:30:0,30,260	0/0:8,0:21:0,21,168	8	81742847	A	T	SNP		205.4	33		ENSECAG00000014772	CDH7	protein_coding	ENSECAT00000016474			INTRON					2175
chr8	81742847	.	A	T	205.4	PASS	AC=4;AF=0.400;AN=10;BaseQRankSum=-2.219;ClippingRankSum=-2.404;DP=33;FS=0.000;MLEAC=4;MLEAF=0.400;MQ=58.90;MQ0=0;MQRankSum=0.000;QD=22.82;ReadPosRankSum=-0.555	GT:AD:GQ:PL	1/1:0,6:18:168,18,0	1/1:0,3:9:84,9,0	0/0:7,0:24:0,24,224	0/0:9,0:30:0,30,260	0/0:8,0:21:0,21,168	8	81742847	A	T	SNP		205.4	33		ENSECAG00000014772	CDH7	protein_coding	ENSECAT00000016574			INTRON					2358
chr8	81777201	.	A	G	251.14	PASS	AC=4;AF=0.400;AN=10;BaseQRankSum=-1.231;ClippingRankSum=1.231;DP=21;FS=0.000;MLEAC=4;MLEAF=0.400;MQ=55.96;MQ0=0;MQRankSum=1.231;QD=32.88;ReadPosRankSum=0.358	GT:AD:GQ:PL	1/1:0,2:12:108,12,0	1/1:0,6:21:189,21,0	0/0:8,0:27:0,27,486	0/0:3,0:15:0,15,202	0/0:1,0:6:0,6,74	8	81777201	A	G	SNP		251.14	21		ENSECAG00000014772	CDH7	protein_coding	ENSECAT00000016474			INTRON					2175
chr8	81777201	.	A	G	251.14	PASS	AC=4;AF=0.400;AN=10;BaseQRankSum=-1.231;ClippingRankSum=1.231;DP=21;FS=0.000;MLEAC=4;MLEAF=0.400;MQ=55.96;MQ0=0;MQRankSum=1.231;QD=32.88;ReadPosRankSum=0.358	GT:AD:GQ:PL	1/1:0,2:12:108,12,0	1/1:0,6:21:189,21,0	0/0:8,0:27:0,27,486	0/0:3,0:15:0,15,202	0/0:1,0:6:0,6,74	8	81777201	A	G	SNP		251.14	21		ENSECAG00000014772	CDH7	protein_coding	ENSECAT00000016574			INTRON					2358
chr8	81788507	.	T	C	375.43	PASS	AC=4;AF=0.400;AN=10;BaseQRankSum=0.306;ClippingRankSum=1.531;DP=36;FS=0.000;MLEAC=4;MLEAF=0.400;MQ=51.93;MQ0=0;MQRankSum=-0.714;QD=30.56;ReadPosRankSum=1.531	GT:AD:GQ:PL	1/1:0,7:18:283,18,0	1/1:0,0:15:140,15,0	0/0:2,0:15:0,15,128	0/0:3,0:21:0,21,171	0/0:11,0:99:0,158,1672	8	81788507	T	C	SNP		375.43	36		ENSECAG00000014772	CDH7	protein_coding	ENSECAT00000016474			INTRON					2175
chr8	81788507	.	T	C	375.43	PASS	AC=4;AF=0.400;AN=10;BaseQRankSum=0.306;ClippingRankSum=1.531;DP=36;FS=0.000;MLEAC=4;MLEAF=0.400;MQ=51.93;MQ0=0;MQRankSum=-0.714;QD=30.56;ReadPosRankSum=1.531	GT:AD:GQ:PL	1/1:0,7:18:283,18,0	1/1:0,0:15:140,15,0	0/0:2,0:15:0,15,128	0/0:3,0:21:0,21,171	0/0:11,0:99:0,158,1672	8	81788507	T	C	SNP		375.43	36		ENSECAG00000014772	CDH7	protein_coding	ENSECAT00000016574			INTRON					2358
chr8	81788710	.	G	A	375.43	PASS	AC=4;AF=0.400;AN=10;BaseQRankSum=0.223;ClippingRankSum=2.451;DP=50;FS=0.000;MLEAC=4;MLEAF=0.400;MQ=50.43;MQ0=0;MQRankSum=1.263;QD=30.22;ReadPosRankSum=0.966	GT:AD:GQ:PL	1/1:0,7:18:283,18,0	1/1:0,5:15:140,15,0	0/0:3,0:15:0,15,128	0/0:5,0:21:0,21,171	0/0:21,0:99:0,158,1672	8	81788710	G	A	SNP		375.43	50		ENSECAG00000014772	CDH7	protein_coding	ENSECAT00000016474			INTRON					2175
chr8	81788710	.	G	A	375.43	PASS	AC=4;AF=0.400;AN=10;BaseQRankSum=0.223;ClippingRankSum=2.451;DP=50;FS=0.000;MLEAC=4;MLEAF=0.400;MQ=50.43;MQ0=0;MQRankSum=1.263;QD=30.22;ReadPosRankSum=0.966	GT:AD:GQ:PL	1/1:0,7:18:283,18,0	1/1:0,5:15:140,15,0	0/0:3,0:15:0,15,128	0/0:5,0:21:0,21,171	0/0:21,0:99:0,158,1672	8	81788710	G	A	SNP		375.43	50		ENSECAG00000014772	CDH7	protein_coding	ENSECAT00000016574			INTRON					2358
chr8	81791482	.	A	C	32.28	PASS	AC=2;AF=0.250;AN=8;BaseQRankSum=-0.091;ClippingRankSum=0.274;DP=38;FS=10.000;MLEAC=2;MLEAF=0.250;MQ=56.33;MQ0=0;MQRankSum=1.187;QD=16.14;ReadPosRankSum=-1.187	GT:AD:GQ:PL	1/1:0,2:9:69,9,0	./.:.:.:.	0/0:4,0:12:0,12,106	0/0:5,0:15:0,15,123	0/0:27,0:99:0,102,847	8	81791482	A	C	SNP		32.28	38		ENSECAG00000014772	CDH7	protein_coding	ENSECAT00000016474			INTRON					2175
chr8	81791482	.	A	C	32.28	PASS	AC=2;AF=0.250;AN=8;BaseQRankSum=-0.091;ClippingRankSum=0.274;DP=38;FS=10.000;MLEAC=2;MLEAF=0.250;MQ=56.33;MQ0=0;MQRankSum=1.187;QD=16.14;ReadPosRankSum=-1.187	GT:AD:GQ:PL	1/1:0,2:9:69,9,0	./.:.:.:.	0/0:4,0:12:0,12,106	0/0:5,0:15:0,15,123	0/0:27,0:99:0,102,847	8	81791482	A	C	SNP		32.28	38		ENSECAG00000014772	CDH7	protein_coding	ENSECAT00000016574			INTRON					2358
chr8	81798992	.	T	A	153.96	PASS	AC=4;AF=0.400;AN=10;BaseQRankSum=-1.231;ClippingRankSum=1.231;DP=18;FS=0.000;MLEAC=4;MLEAF=0.400;MQ=52.61;MQ0=0;MQRankSum=1.231;QD=31.16;ReadPosRankSum=1.231	GT:AD:GQ:PL	1/1:0,2:6:56,6,0	1/1:0,6:15:140,15,0	0/0:3,0:9:0,9,81	0/0:5,0:18:0,18,156	0/0:1,0:3:0,3,25	8	81798992	T	A	SNP		153.96	18		ENSECAG00000014772	CDH7	protein_coding	ENSECAT00000016474			INTRON					2175
chr8	81798992	.	T	A	153.96	PASS	AC=4;AF=0.400;AN=10;BaseQRankSum=-1.231;ClippingRankSum=1.231;DP=18;FS=0.000;MLEAC=4;MLEAF=0.400;MQ=52.61;MQ0=0;MQRankSum=1.231;QD=31.16;ReadPosRankSum=1.231	GT:AD:GQ:PL	1/1:0,2:6:56,6,0	1/1:0,6:15:140,15,0	0/0:3,0:9:0,9,81	0/0:5,0:18:0,18,156	0/0:1,0:3:0,3,25	8	81798992	T	A	SNP		153.96	18		ENSECAG00000014772	CDH7	protein_coding	ENSECAT00000016574			INTRON					2358
chr8	81806678	.	T	C	169.34	PASS	AC=4;AF=0.500;AN=8;BaseQRankSum=0.000;ClippingRankSum=-1.026;DP=16;FS=0.000;MLEAC=4;MLEAF=0.500;MQ=60.00;MQ0=0;MQRankSum=0.000;QD=32.07;ReadPosRankSum=-1.026	GT:AD:GQ:PL	1/1:0,6:18:138,18,0	1/1:0,3:9:72,9,0	0/0:4,0:12:0,12,220	0/0:3,0:9:0,9,156	./.:.:.:.	8	81806678	T	C	SNP		169.34	16		ENSECAG00000014772	CDH7	protein_coding	ENSECAT00000016474			INTRON					2175
chr8	81806678	.	T	C	169.34	PASS	AC=4;AF=0.500;AN=8;BaseQRankSum=0.000;ClippingRankSum=-1.026;DP=16;FS=0.000;MLEAC=4;MLEAF=0.500;MQ=60.00;MQ0=0;MQRankSum=0.000;QD=32.07;ReadPosRankSum=-1.026	GT:AD:GQ:PL	1/1:0,6:18:138,18,0	1/1:0,3:9:72,9,0	0/0:4,0:12:0,12,220	0/0:3,0:9:0,9,156	./.:.:.:.	8	81806678	T	C	SNP		169.34	16		ENSECAG00000014772	CDH7	protein_coding	ENSECAT00000016574			INTRON					2358
chr8	81823827	.	T	G	247.31	PASS	AC=4;AF=0.500;AN=8;BaseQRankSum=0.000;ClippingRankSum=0.000;DP=26;FS=0.000;MLEAC=4;MLEAF=0.500;MQ=55.52;MQ0=0;MQRankSum=-1.026;QD=32.40;ReadPosRankSum=-1.026	GT:AD:GQ:PL	1/1:0,8:21:182,21,0	1/1:0,4:12:108,12,0	0/0:8,0:24:0,24,224	0/0:5,0:15:0,15,130	./.:.:.:.	8	81823827	T	G	SNP		247.31	26		ENSECAG00000014772	CDH7	protein_coding	ENSECAT00000016474			INTRON					2175
chr8	81823827	.	T	G	247.31	PASS	AC=4;AF=0.500;AN=8;BaseQRankSum=0.000;ClippingRankSum=0.000;DP=26;FS=0.000;MLEAC=4;MLEAF=0.500;MQ=55.52;MQ0=0;MQRankSum=-1.026;QD=32.40;ReadPosRankSum=-1.026	GT:AD:GQ:PL	1/1:0,8:21:182,21,0	1/1:0,4:12:108,12,0	0/0:8,0:24:0,24,224	0/0:5,0:15:0,15,130	./.:.:.:.	8	81823827	T	G	SNP		247.31	26		ENSECAG00000014772	CDH7	protein_coding	ENSECAT00000016574			INTRON					2358
