# Supplementary material for: SERPINB11 Frameshift Variant Associated with Novel Hoof Specific Phenotype in Connemara Ponies
Source: PLoS Genet. 2015 Apr 13;11(4):e1005122. doi: 10.1371/journal.pgen.1005122 (PMC4395385; doi:10.1371/journal.pgen.1005122)
Supplement: S6 Table — (XLSX) [file pgen.1005122.s006.xlsx]

## Sheet: Sheet1
#CHROM	POS	ID	REF	ALT	QUAL	FILTER	INFO	FORMAT	CON3	CON26	CON15	CON40	QH	Chromo	Position	Reference	Change	Change_type	Homozygous	Quality	Coverage	Warnings	Gene_ID	Gene_name	Bio_type	Trancript_ID	Exon_ID	Exon_Rank	Effect	old_AA/new_AA	Old_codon/New_codon	Codon_Num(CDS)	Codon_Degeneracy	CDS_size	Codons_around	AAs_around	Custom_interval_ID
chr8	79900382	.	TA	T	615.37	PASS	AC=4;AF=0.400;AN=10;BaseQRankSum=-1.415;ClippingRankSum=-1.805;DP=17;FS=1.957;MLEAC=4;MLEAF=0.400;MQ=57.90;MQ0=0;MQRankSum=-0.732;QD=27.27;ReadPosRankSum=-0.439	GT:AD:GQ:PL	1/1:0,3:12:222,12,0	1/1:0,7:33:447,33,0	0/0:3,0:12:0,12,217	0/0:3,0:21:0,21,313	0/0:1,0:3:0,3,34	8	79900383	*	#NAME?	DEL		615.37	17		ENSECAG00000010005	LOC100057342	protein_coding	ENSECAT00000010746			DOWNSTREAM: 3477 bases
chr8	79916146	.	CAG	C	260.01	PASS	AC=4;AF=0.400;AN=10;BaseQRankSum=-2.888;ClippingRankSum=0.683;DP=31;FS=2.363;MLEAC=4;MLEAF=0.400;MQ=52.18;MQ0=0;MQRankSum=3.098;QD=16.25;ReadPosRankSum=-0.788	GT:AD:GQ:PL	1/1:0,2:6:83,6,0	1/1:0,6:18:231,18,0	0/0:6,0:18:0,18,246	0/0:5,0:12:0,12,158	0/0:6,0:18:0,18,255	8	79916147	*	#NAME?	DEL		260.01	31								INTERGENIC
chr8	79941162	.	C	CA	930.01	PASS	AC=4;AF=0.400;AN=10;BaseQRankSum=-2.739;ClippingRankSum=-2.739;DP=48;FS=0.000;MLEAC=4;MLEAF=0.400;MQ=60.00;MQ0=0;MQRankSum=1.398;QD=27.81;ReadPosRankSum=-2.739	GT:AD:GQ:PL	1/1:0,9:27:553,27,0	1/1:0,7:21:434,21,0	0/0:10,0:27:0,27,557	0/0:4,0:12:0,12,236	0/0:18,0:39:0,39,732	8	79941163	*	#NAME?	INS		930.01	48		ENSECAG00000012625	LOC100057383	protein_coding	ENSECAT00000013298			UPSTREAM: 550 bases
chr8	79981904	.	AG	A	222.67	PASS	AC=4;AF=0.400;AN=10;BaseQRankSum=-3.366;ClippingRankSum=0.000;DP=42;FS=0.000;MLEAC=4;MLEAF=0.400;MQ=46.41;MQ0=0;MQRankSum=1.791;QD=27.83;ReadPosRankSum=0.150	GT:AD:GQ:PL	1/1:0,3:9:104,9,0	1/1:0,5:15:174,15,0	0/0:6,0:21:0,21,243	0/0:5,0:18:0,18,328	0/0:9,0:66:0,66,721	8	79981905	*	#NAME?	DEL		222.67	42		ENSECAG00000002080	ENSECAG00000002080	retrotransposed	ENSECAT00000001928			DOWNSTREAM: 675 bases
chr8	80111597	.	G	GC	264.48	PASS	AC=4;AF=0.400;AN=10;BaseQRankSum=-3.571;ClippingRankSum=0.684;DP=28;FS=0.000;MLEAC=4;MLEAF=0.400;MQ=58.22;MQ0=0;MQRankSum=-0.152;QD=29.39;ReadPosRankSum=-1.292	GT:AD:GQ:PL	1/1:0,4:12:136,12,0	1/1:0,5:15:182,15,0	0/0:5,0:15:0,15,180	0/0:11,0:33:0,33,386	0/0:1,0:3:0,3,33	8	80111598	*	+C	INS		264.48	28		ENSECAG00000024183	LOC100051445	protein_coding	ENSECAT00000026168	exon_8_80111570_80111712	6	FRAME_SHIFT: ENSECAT00000026168					1167
chr8	80111597	.	G	GC	264.48	PASS	AC=4;AF=0.400;AN=10;BaseQRankSum=-3.571;ClippingRankSum=0.684;DP=28;FS=0.000;MLEAC=4;MLEAF=0.400;MQ=58.22;MQ0=0;MQRankSum=-0.152;QD=29.39;ReadPosRankSum=-1.292	GT:AD:GQ:PL	1/1:0,4:12:136,12,0	1/1:0,5:15:182,15,0	0/0:5,0:15:0,15,180	0/0:11,0:33:0,33,386	0/0:1,0:3:0,3,33	8	80111598	*	+C	INS		264.48	28		ENSECAG00000024183	LOC100051445	protein_coding	ENSECAT00000026138	exon_8_80111570_80111712	5	FRAME_SHIFT: ENSECAT00000026138					1179
chr8	80250254	.	G	GT	241.3	PASS	AC=4;AF=0.400;AN=10;BaseQRankSum=-1.444;ClippingRankSum=-1.021;DP=27;FS=1.871;MLEAC=4;MLEAF=0.400;MQ=55.95;MQ0=0;MQRankSum=0.246;QD=20.11;ReadPosRankSum=1.373	GT:AD:GQ:PL	1/1:0,5:15:146,15,0	1/1:0,5:15:151,15,0	0/0:3,0:12:0,12,111	0/0:6,0:18:0,18,168	0/0:3,0:12:0,12,105	8	80250255	*	#NAME?	INS		241.3	27		ENSECAG00000003015	LOC100051584	protein_coding	ENSECAT00000003487			INTRON					1248
chr8	80252049	.	TG	T	363.72	PASS	AC=4;AF=0.400;AN=10;BaseQRankSum=-2.335;ClippingRankSum=-2.647;DP=20;FS=0.000;MLEAC=4;MLEAF=0.400;MQ=58.90;MQ0=0;MQRankSum=2.024;QD=33.07;ReadPosRankSum=-2.491	GT:AD:GQ:PL	1/1:0,6:18:231,18,0	1/1:0,5:15:187,15,0	0/0:3,0:9:0,9,115	0/0:2,0:6:0,6,73	0/0:4,0:15:0,15,181	8	80252050	*	#NAME?	DEL		363.72	20		ENSECAG00000003015	LOC100051584	protein_coding	ENSECAT00000003487			INTRON					1248
chr8	80319670	.	G	GTGAAAAATAAAT	2201.26	PASS	AC=4;AF=0.400;AN=10;BaseQRankSum=-3.001;ClippingRankSum=0.024;DP=44;FS=10.488;MLEAC=4;MLEAF=0.400;MQ=44.51;MQ0=0;MQRankSum=-4.416;QD=14.11;ReadPosRankSum=1.439	GT:AD:GQ:PL	1/1:0,8:23:1615,23,0	1/1:0,4:12:642,12,0	0/0:6,0:18:0,18,1286	0/0:2,0:9:0,9,634	0/0:21,0:60:0,60,2794	8	80319671	*	#NAME?	INS		2201.26	44		ENSECAG00000010521	LOC100051655	protein_coding	ENSECAT00000011218			UPSTREAM: 679 bases
chr8	80319672	.	TCCCC	T	2201.26	PASS	AC=4;AF=0.400;AN=10;BaseQRankSum=-3.001;ClippingRankSum=-0.708;DP=43;FS=10.488;MLEAC=4;MLEAF=0.400;MQ=42.78;MQ0=0;MQRankSum=-4.416;QD=28.08;ReadPosRankSum=1.586	GT:AD:GQ:PL	1/1:0,8:23:1615,23,0	1/1:0,4:12:642,12,0	0/0:8,0:18:0,18,1286	0/0:2,0:9:0,9,634	0/0:21,0:60:0,60,2794	8	80319673	*	#NAME?	DEL		2201.26	43		ENSECAG00000010521	LOC100051655	protein_coding	ENSECAT00000011218			UPSTREAM: 677 bases
chr8	80340905	.	T	TAA	139.17	PASS	AC=4;AF=0.400;AN=10;BaseQRankSum=-0.278;ClippingRankSum=-1.398;DP=18;FS=6.532;MLEAC=2;MLEAF=0.200;MQ=54.50;MQ0=0;MQRankSum=-1.246;QD=8.70;ReadPosRankSum=-1.034	GT:AD:GQ:PL	1/1:0,0:3:20,3,0	1/1:0,7:24:291,24,0	0/0:2,0:9:0,9,110	0/0:3,0:6:0,6,71	0/0:2,0:6:0,6,56	8	80340906	*	#NAME?	INS		139.17	18								INTERGENIC
chr8	80341651	.	C	CTTCTT	460.41	PASS	AC=4;AF=0.400;AN=10;DP=28;FS=0.000;MLEAC=4;MLEAF=0.400;MQ=56.03;MQ0=0;QD=8.37	GT:AD:GQ:PL	1/1:0,0:12:206,12,0	1/1:0,0:21:306,21,0	0/0:0,0:22:0,22,456	0/0:0,0:15:0,15,295	0/0:0,0:1:0,1,1	8	80341652	*	#NAME?	INS		460.41	28								INTERGENIC
chr8	80356087	.	TTA	T	569.5	PASS	AC=4;AF=0.400;AN=10;BaseQRankSum=-3.530;ClippingRankSum=-1.513;DP=38;FS=1.617;MLEAC=4;MLEAF=0.400;MQ=56.94;MQ0=0;MQRankSum=-0.241;QD=21.90;ReadPosRankSum=0.767	GT:AD:GQ:PL	1/1:0,9:39:354,39,0	1/1:0,4:24:273,24,0	0/0:7,0:27:0,27,1269	0/0:2,0:30:0,30,424	0/0:13,0:80:0,80,685	8	80356088	*	#NAME?	DEL		569.5	38								INTERGENIC
chr8	80365569	.	AAC	A	267.81	PASS	AC=4;AF=0.400;AN=10;BaseQRankSum=-3.366;ClippingRankSum=-0.872;DP=21;FS=2.480;MLEAC=4;MLEAF=0.400;MQ=55.28;MQ0=0;MQRankSum=1.096;QD=16.74;ReadPosRankSum=0.340	GT:AD:GQ:PL	1/1:0,4:12:161,12,0	1/1:0,4:12:161,12,0	0/0:2,0:6:0,6,81	0/0:6,0:18:0,18,235	0/0:2,0:18:0,18,156	8	80365570	*	#NAME?	DEL		267.81	21								INTERGENIC
chr8	80383742	.	GTTCGATTGAC	G	1139.79	PASS	AC=4;AF=0.400;AN=10;BaseQRankSum=-2.583;ClippingRankSum=-0.456;DP=37;FS=0.000;MLEAC=4;MLEAF=0.400;MQ=47.29;MQ0=0;MQRankSum=-3.115;QD=9.50;ReadPosRankSum=0.311	GT:AD:GQ:PL	1/1:0,6:19:644,19,0	1/1:0,5:16:552,16,0	0/0:16,0:33:0,33,1354	0/0:6,0:27:0,27,735	0/0:2,0:9:0,9,257	8	80383743	*	#NAME?	DEL		1139.79	37								INTERGENIC
chr8	80418152	.	G	GT	355.06	PASS	AC=4;AF=0.400;AN=10;BaseQRankSum=-2.486;ClippingRankSum=-0.667;DP=23;FS=4.027;MLEAC=4;MLEAF=0.400;MQ=59.92;MQ0=0;MQRankSum=0.667;QD=29.59;ReadPosRankSum=-1.395	GT:AD:GQ:PL	1/1:0,5:15:171,15,0	1/1:0,7:21:239,21,0	0/0:3,0:12:0,12,139	0/0:6,0:18:0,18,200	0/0:2,0:6:0,6,65	8	80418153	*	#NAME?	INS		355.06	23								INTERGENIC
chr8	80554672	.	A	ACT	441.35	PASS	AC=4;AF=0.500;AN=8;BaseQRankSum=-0.254;ClippingRankSum=-1.437;DP=14;FS=5.643;MLEAC=4;MLEAF=0.500;MQ=60.00;MQ0=0;MQRankSum=0.085;QD=22.07;ReadPosRankSum=-0.930	GT:AD:GQ:PL	1/1:0,5:15:246,15,0	1/1:0,5:15:246,15,0	0/0:2,0:9:0,9,188	0/0:2,0:15:0,15,245	./.:.:.:.	8	80554673	*	#NAME?	INS		441.35	14								INTERGENIC
chr8	80564484	.	T	TAGAC	334.86	PASS	AC=4;AF=0.500;AN=8;BaseQRankSum=-1.380;ClippingRankSum=-1.380;DP=15;FS=0.000;MLEAC=3;MLEAF=0.375;MQ=38.55;MQ0=0;MQRankSum=-1.380;QD=20.93;ReadPosRankSum=-1.380	GT:AD:GQ:PL	1/1:0,1:3:89,3,0	1/1:0,3:12:294,12,0	0/0:3,0:21:0,21,496	0/0:8,0:15:0,15,572	./.:.:.:.	8	80564485	*	#NAME?	INS		334.86	15								INTERGENIC
chr8	81194536	.	A	AT	205.59	PASS	AC=4;AF=0.400;AN=10;BaseQRankSum=-0.851;ClippingRankSum=-1.098;DP=22;FS=8.451;MLEAC=4;MLEAF=0.400;MQ=56.73;MQ0=0;MQRankSum=1.098;QD=34.26;ReadPosRankSum=-0.336	GT:AD:GQ:PL	1/1:0,2:21:173,21,0	1/1:0,3:9:87,9,0	0/0:7,0:30:0,30,274	0/0:6,0:21:0,21,180	0/0:2,0:6:0,6,48	8	81194537	*	#NAME?	INS		205.59	22								INTERGENIC
chr8	81249395	.	GT	G	429.55	PASS	AC=4;AF=0.400;AN=10;BaseQRankSum=-2.652;ClippingRankSum=-1.355;DP=26;FS=0.000;MLEAC=4;MLEAF=0.400;MQ=46.21;MQ0=0;MQRankSum=1.355;QD=30.67;ReadPosRankSum=-1.002	GT:AD:GQ:PL	1/1:0,2:6:115,6,0	1/1:0,7:21:369,21,0	0/0:5,0:21:0,21,310	0/0:5,0:15:0,15,396	0/0:4,0:27:0,27,329	8	81249396	*	#NAME?	DEL		429.55	26								INTERGENIC
chr8	81256689	.	A	AC	280.48	PASS	AC=4;AF=0.500;AN=8;BaseQRankSum=-1.296;ClippingRankSum=-2.239;DP=25;FS=0.000;MLEAC=4;MLEAF=0.500;MQ=57.28;MQ0=0;MQRankSum=0.354;QD=28.05;ReadPosRankSum=-2.239	GT:AD:GQ:PL	1/1:0,7:21:257,21,0	1/1:0,2:6:73,6,0	0/0:4,0:9:0,9,109	0/0:9,0:24:0,24,284	./.:.:.:.	8	81256690	*	+C	INS		280.48	25								INTERGENIC
chr8	81387192	.	C	CTT	1201.2	PASS	AC=4;AF=0.400;AN=10;BaseQRankSum=0.789;ClippingRankSum=-1.441;DP=40;FS=1.744;MLEAC=3;MLEAF=0.300;MQ=48.35;MQ0=0;MQRankSum=-3.943;QD=26.57;ReadPosRankSum=-0.408	GT:AD:GQ:PL	1/1:0,1:3:102,3,0	1/1:0,12:36:1152,36,0	0/0:11,0:31:0,31,974	0/0:9,0:24:0,24,769	0/0:4,0:12:0,12,346	8	81387193	*	#NAME?	INS		1201.2	40								INTERGENIC
chr8	81387193	.	G	GCAC	1201.2	PASS	AC=4;AF=0.400;AN=10;BaseQRankSum=0.789;ClippingRankSum=0.136;DP=38;FS=1.744;MLEAC=3;MLEAF=0.300;MQ=47.34;MQ0=0;MQRankSum=-3.998;QD=30.80;ReadPosRankSum=-0.245	GT:AD:GQ:PL	1/1:0,1:3:102,3,0	1/1:0,12:36:1152,36,0	0/0:11,0:31:0,31,974	0/0:9,0:24:0,24,769	0/0:4,0:12:0,12,346	8	81387194	*	#NAME?	INS		1201.2	38								INTERGENIC
chr8	81442355	.	A	AGG	161.04	PASS	AC=4;AF=0.500;AN=8;BaseQRankSum=-1.380;ClippingRankSum=-1.380;DP=17;FS=0.000;MLEAC=3;MLEAF=0.375;MQ=58.88;MQ0=0;MQRankSum=-0.720;QD=20.13;ReadPosRankSum=-1.380	GT:AD:GQ:PL	1/1:0,2:6:117,6,0	1/1:0,2:6:92,6,0	0/0:6,0:18:0,18,279	0/0:6,0:18:0,18,273	./.:.:.:.	8	81442356	*	#NAME?	INS		161.04	17								INTERGENIC
chr8	81550845	.	A	AG	707.57	PASS	AC=4;AF=0.400;AN=10;BaseQRankSum=-1.208;ClippingRankSum=-1.313;DP=17;FS=1.931;MLEAC=4;MLEAF=0.400;MQ=49.95;MQ0=0;MQRankSum=0.893;QD=29.08;ReadPosRankSum=0.053	GT:AD:GQ:PL	1/1:0,4:33:343,33,0	1/1:0,4:33:422,33,0	0/0:3,0:30:0,30,331	0/0:1,0:27:0,27,268	0/0:4,0:18:0,18,179	8	81550846	*	#NAME?	INS		707.57	17								INTERGENIC
chr8	81550898	.	AT	A	707.57	PASS	AC=4;AF=0.400;AN=10;BaseQRankSum=-1.592;ClippingRankSum=-1.184;DP=23;FS=0.000;MLEAC=4;MLEAF=0.400;MQ=52.24;MQ0=0;MQRankSum=1.184;QD=29.66;ReadPosRankSum=-0.204	GT:AD:GQ:PL	1/1:0,3:33:343,33,0	1/1:0,7:33:422,33,0	0/0:6,0:30:0,30,331	0/0:4,0:27:0,27,268	0/0:3,0:18:0,18,179	8	81550899	*	#NAME?	DEL		707.57	23								INTERGENIC
chr8	81753251	.	T	TTGG	87.93	PASS	AC=4;AF=0.400;AN=10;BaseQRankSum=-1.813;ClippingRankSum=-0.779;DP=27;FS=0.000;MLEAC=3;MLEAF=0.300;MQ=59.83;MQ0=0;MQRankSum=1.517;QD=2.93;ReadPosRankSum=-2.843	GT:AD:GQ:PL	1/1:0,3:15:203,15,0	1/1:0,3:9:122,9,0	0/0:12,0:30:0,30,571	0/0:4,0:12:0,12,244	0/0:1,0:3:0,3,49	8	81753252	*	#NAME?	INS		87.93	27		ENSECAG00000014772	CDH7	protein_coding	ENSECAT00000016474			INTRON					2175
chr8	81753251	.	T	TTGG	87.93	PASS	AC=4;AF=0.400;AN=10;BaseQRankSum=-1.813;ClippingRankSum=-0.779;DP=27;FS=0.000;MLEAC=3;MLEAF=0.300;MQ=59.83;MQ0=0;MQRankSum=1.517;QD=2.93;ReadPosRankSum=-2.843	GT:AD:GQ:PL	1/1:0,3:15:203,15,0	1/1:0,3:9:122,9,0	0/0:12,0:30:0,30,571	0/0:4,0:12:0,12,244	0/0:1,0:3:0,3,49	8	81753252	*	#NAME?	INS		87.93	27		ENSECAG00000014772	CDH7	protein_coding	ENSECAT00000016574			INTRON					2358
